# Supplementary material for: Genomewide analysis of the lateral organ boundaries domain gene family in Eucalyptus grandis reveals members that differentially impact secondary growth
Source: Plant Biotechnol J. 2017 Jul 25;16(1):124–36. doi: 10.1111/pbi.12754 (PMC5785364; doi:10.1111/pbi.12754)
Supplement: Supplementary file 2 — Table S8 The differentially expressed genes between EgLBD22‐oe and WT‐84k plants. [file PBI-16-124-s005.xls]

## Sheet: LBD22vsCK84k.DEG
Table S8 The differentially expressed genes between EgLBD22-oe and WT-84k plants.
gene_id	gene anotation			readcount in EgLBD22-oe plant	readcount in WT-84k	log2FoldChange	p-value	q-value
c58526_g1	potato inhibitor I family protein [Populus alba x Populus glandulosa]>gi|407260795|gb|AFT92016.1| potato inhibitor I family protein [Populus alba x Populus glandulosa]			95.2221	0.0589683	10.657	6.66e-16	2.31e-13
c43540_g1	Kunitz-type trypsin inhibitor C5 [Populus nigra]			49.4279	0.117937	8.7112	2.55e-11	6.31e-09
c55101_g1	hypothetical protein POPTR_0019s02570g [Populus trichocarpa]>gi|322366604|gb|ADW95382.1| Kunitz-type trypsin inhibitor [Populus nigra]>gi|550316589|gb|ERP48803.1| hypothetical protein POPTR_0019s02570g [Populus trichocarpa]			41.5548	0.117937	8.4609	5.48e-10	1.15e-07
c88071_g1	PREDICTED: LOB domain-containing protein 4-like isoform X1 [Eucalyptus grandis]>gi|629105871|gb|KCW71340.1| hypothetical protein EUGRSUZ_F04424 [Eucalyptus grandis]			167.99	0	8.3922	5.6e-36	5.03e-33
c62905_g1	PREDICTED: endogenous alpha-amylase/subtilisin inhibitor-like [Populus euphratica]			274.299	0.825556	8.3762	9.87e-58	1.58e-54
c78467_g1	NPTII [Nicotiana tabacum]			18.914	0.0589683	8.3253	2.47e-05	0.0024578
c56097_g1	PREDICTED: thaumatin-like protein [Populus euphratica]			116.978	0.412778	8.1467	3.43e-26	2.12e-23
c46549_g1	pathogenesis-related family protein [Populus trichocarpa]>gi|550331336|gb|ERP56953.1| pathogenesis-related family protein [Populus trichocarpa]			54.8785	0.294841	7.5402	8.74e-14	2.76e-11
c55101_g2	Kunitz-type trypsin inhibitor C3 [Populus nigra]			28.8368	0.176905	7.3488	5.09e-08	8.66e-06
c58505_g1	hypothetical protein POPTR_0008s14850g [Populus trichocarpa]>gi|550333096|gb|EEE88969.2| hypothetical protein POPTR_0008s14850g [Populus trichocarpa]			667.44	4.30468	7.2766	3.09e-152	1.98e-148
c72988_g1	truncated Kunitz trypsin inhibitor family protein [Populus trichocarpa]>gi|322366594|gb|ADW95377.1| Kunitz-type trypsin inhibitor [Populus nigra]>gi|550334063|gb|EEE90332.2| truncated Kunitz trypsin inhibitor family protein [Populus trichocarpa]			69.9258	0	7.1278	1.21e-17	4.61e-15
c48446_g1	PREDICTED: alpha-amylase/subtilisin inhibitor-like [Populus euphratica]			55.3443	0.471746	6.8743	1.74e-14	5.6e-12
c52142_g2	hypothetical protein POPTR_0014s10460g, partial [Populus trichocarpa]>gi|550323913|gb|EEE99231.2| hypothetical protein POPTR_0014s10460g, partial [Populus trichocarpa]			20.9638	0.235873	6.4737	1.88e-06	0.00023923
c42534_g1	Os09g0392666, partial [Oryza sativa Japonica Group]>gi|255678870|dbj|BAH94549.1| Os09g0392666, partial [Oryza sativa Japonica Group]			70.2985	0.943492	6.2193	1.86e-18	7.51e-16
c66642_g1	PREDICTED: protein NRT1/ PTR FAMILY 7.2-like isoform X4 [Populus euphratica]			73.0005	1.06143	6.1038	3.73e-19	1.58e-16
c50286_g1	Glucan endo-1 family protein [Populus trichocarpa]>gi|550329859|gb|EEF01105.2| Glucan endo-1 family protein [Populus trichocarpa]			430.13	7.31207	5.8783	6.85e-105	2.19e-101
c57034_g1	PREDICTED: transcription factor RAX2-like [Populus euphratica]			16.6312	0.294841	5.8178	1.89e-05	0.0019532
c65390_g1	putative glucosyltransferase family protein [Populus trichocarpa]>gi|222854946|gb|EEE92493.1| putative glucosyltransferase family protein [Populus trichocarpa]			26.6473	0	5.7359	6.11e-08	1.02e-05
c59130_g1	hypothetical protein POPTR_0019s04390g [Populus trichocarpa]>gi|566230364|ref|XP_006371130.1| hypothetical protein POPTR_0019s04410g [Populus trichocarpa]>gi|550316767|gb|ERP48925.1| hypothetical protein POPTR_0019s04390g [Populus trichocarpa]>gi|550316769|gb|ERP48927.1| hypothetical protein POPTR_0019s04410g [Populus trichocarpa]			128.438	2.53564	5.6626	1.36e-32	1.05e-29
c41995_g2	PREDICTED: acidic endochitinase-like [Populus euphratica]			24.7372	0	5.6286	1.82e-07	2.77e-05
c67712_g1	chitinase family protein [Populus trichocarpa]>gi|550322074|gb|ERP52112.1| chitinase family protein [Populus trichocarpa]			57.627	1.17937	5.6107	1.69e-15	5.8e-13
c66086_g1	PREDICTED: uncharacterized protein LOC105121728 [Populus euphratica]			23.8987	0	5.5789	2.95e-07	4.25e-05
c52142_g1	hypothetical protein POPTR_0014s10440g [Populus trichocarpa]>gi|222861687|gb|EEE99229.1| hypothetical protein POPTR_0014s10440g [Populus trichocarpa]			23.7589	0	5.5704	3.19e-07	4.58e-05
c64597_g1	hypothetical protein POPTR_0002s05580g [Populus trichocarpa]>gi|222843848|gb|EEE81395.1| hypothetical protein POPTR_0002s05580g [Populus trichocarpa]			18.3084	0.412778	5.471	7.31e-06	0.00082661
c33772_g1	Pathogenesis-related family protein [Populus trichocarpa]>gi|550348485|gb|EEE85097.2| Pathogenesis-related family protein [Populus trichocarpa]			48.2166	1.1204	5.4274	3.47e-13	1.05e-10
c78201_g1	PREDICTED: endochitinase PR4-like [Populus euphratica]			44.6295	1.65111	4.7565	5.27e-12	1.43e-09
c55302_g1	kunitz trypsin inhibitor [Populus tremula]>gi|65305835|emb|CAI77787.1| kunitz trypsin inhibitor [Populus tremula]			229.903	10.6143	4.4369	7.84e-54	1.18e-50
c60735_g1	1,3-beta-D-glucanase GH17_39 [Populus tremula x Populus tremuloides]			156.25	8.31453	4.2321	2.33e-36	2.17e-33
c68411_g1	wound-inducible 4, partial [Populus tremula x Populus alba]			1931.23	103.43	4.2228	0	0
c55055_g1	hypothetical protein POPTR_0013s08130g [Populus trichocarpa]>gi|550325251|gb|ERP53825.1| hypothetical protein POPTR_0013s08130g [Populus trichocarpa]>gi|591403406|gb|AHL39175.1| class III peroxidase [Populus trichocarpa]			21.5228	1.17937	4.1898	3.14e-06	0.00038414
c65547_g2	PREDICTED: polygalacturonase inhibitor-like [Populus euphratica]			20.401	1.1204	4.1866	5.7e-06	0.00066642
c72766_g1	kunitz trypsin inhibitor [Populus tremula]>gi|65305991|emb|CAI77865.1| kunitz trypsin inhibitor [Populus tremula]>gi|65305993|emb|CAI77866.1| kunitz trypsin inhibitor [Populus tremula]			60.7017	3.89191	3.9632	1.3e-14	4.28e-12
c61553_g1	unknown [Populus trichocarpa]			408.188	38.4473	3.4083	3.87e-80	9.02e-77
c59677_g1	hypothetical protein POPTR_0006s18240g [Populus trichocarpa]>gi|550336548|gb|ERP59589.1| hypothetical protein POPTR_0006s18240g [Populus trichocarpa]			1428.19	139.696	3.3538	5.42e-272	4.63e-268
c59400_g2	hypothetical protein POPTR_0019s04130g [Populus trichocarpa]>gi|222862235|gb|EEE99741.1| hypothetical protein POPTR_0019s04130g [Populus trichocarpa]			46.8191	4.65849	3.3292	2.03e-10	4.59e-08
c67237_g1	bark storage protein 1+2, partial [Populus tremula x Populus alba]			1816.67	181.563	3.3228	0	0
c56771_g1	PREDICTED: bark storage protein A-like [Populus euphratica]			3677.84	375.215	3.2931	0	0
c50092_g1	hypothetical protein POPTR_0013s14040g [Populus trichocarpa]>gi|118481447|gb|ABK92666.1| unknown [Populus trichocarpa]>gi|222857743|gb|EEE95290.1| hypothetical protein POPTR_0013s14040g [Populus trichocarpa]			47.052	5.24818	3.1644	4.38e-10	9.43e-08
c64719_g2	PREDICTED: protein ENHANCED DISEASE RESISTANCE 2-like [Populus euphratica]			821.546	93.0519	3.1422	5.46e-149	3.11e-145
c66051_g1	PREDICTED: ricin-like [Populus euphratica]			100.486	11.4398	3.1349	1.07e-19	4.7e-17
c70877_g1	hypothetical protein POPTR_0001s41300g [Populus trichocarpa]>gi|566154062|ref|XP_006370286.1| hypothetical protein POPTR_0001s41300g [Populus trichocarpa]>gi|566154064|ref|XP_006370287.1| hypothetical protein POPTR_0001s41300g [Populus trichocarpa]>gi|566154066|ref|XP_006370288.1| hypothetical protein POPTR_0001s41300g [Populus trichocarpa]>gi|118482429|gb|ABK93137.1| unknown [Populus trichocarpa…			40.3902	4.77643	3.08	1.12e-08	2.02e-06
c69512_g4	hypothetical protein POPTR_0004s01270g [Populus trichocarpa]>gi|550340074|gb|ERP61721.1| hypothetical protein POPTR_0004s01270g [Populus trichocarpa]			53.5741	6.48651	3.046	5.92e-11	1.44e-08
c45171_g1	hypothetical protein POPTR_0018s10730g [Populus trichocarpa]>gi|222865932|gb|EEF03063.1| hypothetical protein POPTR_0018s10730g [Populus trichocarpa]			150.007	18.3391	3.032	8.28e-28	5.3e-25
c71031_g1	hypothetical protein POPTR_0018s03000g [Populus trichocarpa]>gi|550317912|gb|EEF03498.2| hypothetical protein POPTR_0018s03000g [Populus trichocarpa]			100.393	13.091	2.939	1.23e-18	4.98e-16
c65241_g1	pathogenesis related protein-1 [Populus tomentosa]			678.434	90.1035	2.9126	3.48e-115	1.19e-111
c61767_g3	PREDICTED: inositol oxygenase 2 [Populus euphratica]			56.8351	8.43246	2.7528	1.36e-10	3.18e-08
c62303_g1	PREDICTED: glucan endo-1,3-beta-glucosidase, basic isoform-like [Populus euphratica]			92.194	14.2114	2.6976	5.79e-16	2.03e-13
c67463_g1	cytochrome P450 family protein [Populus trichocarpa]>gi|550341027|gb|ERP62206.1| cytochrome P450 family protein [Populus trichocarpa]			23.7589	3.83294	2.6319	4.99e-05	0.0045842
c61192_g1	nucleoid DNA-binding family protein [Populus trichocarpa]>gi|222865788|gb|EEF02919.1| nucleoid DNA-binding family protein [Populus trichocarpa]			24.7838	4.06881	2.6067	3.76e-05	0.0035583
c70653_g1	PREDICTED: uncharacterized protein LOC105130979 [Populus euphratica]			38.5267	6.36857	2.5968	2.92e-07	4.22e-05
c60457_g1	thaumatin-like protein/pathogenesis related protein-5 [Populus szechuanica]			130.721	24.2949	2.4278	8.54e-20	3.8e-17
c58783_g1	chitinase 2 [Populus x canadensis]			89.0261	16.6291	2.4205	6.28e-14	2.01e-11
c63322_g1	triacylglycerol lipase [Populus tomentosa]			188.86	38.3294	2.3008	2.54e-26	1.59e-23
c93743_g1	hypothetical protein POPTR_0016s14620g, partial [Populus trichocarpa]>gi|550321517|gb|ERP51851.1| hypothetical protein POPTR_0016s14620g, partial [Populus trichocarpa]			27.8585	5.77889	2.2693	5.26e-05	0.0048058
c72284_g1	hypothetical protein POPTR_0067s00200g [Populus trichocarpa]>gi|550311493|gb|ERP47866.1| hypothetical protein POPTR_0067s00200g [Populus trichocarpa]			154.992	33.0812	2.2281	3.86e-21	1.9e-18
c60019_g1	hypothetical protein POPTR_0001s17160g [Populus trichocarpa]>gi|550347524|gb|EEE82911.2| hypothetical protein POPTR_0001s17160g [Populus trichocarpa]			37.6882	8.07865	2.2219	3.39e-06	0.0004108
c68375_g1	hypothetical protein POPTR_0009s06780g [Populus trichocarpa]>gi|550331196|gb|ERP56900.1| hypothetical protein POPTR_0009s06780g [Populus trichocarpa]			43.791	9.49389	2.2056	6.18e-07	8.51e-05
c54904_g1	thioredoxin H [Populus tremula x Populus tremuloides]			64.0559	14.0934	2.1843	2.04e-09	4e-07
c61811_g1	hypothetical protein POPTR_0001s266801g, partial [Populus trichocarpa]>gi|550348251|gb|ERP66164.1| hypothetical protein POPTR_0001s266801g, partial [Populus trichocarpa]			133.795	29.838	2.1648	6.84e-18	2.68e-15
c53665_g1	hypothetical protein POPTR_0019s08290g [Populus trichocarpa]>gi|222862784|gb|EEF00291.1| hypothetical protein POPTR_0019s08290g [Populus trichocarpa]			73.839	16.5701	2.1558	1.71e-10	3.96e-08
c42154_g1	PREDICTED: extensin-2-like [Populus euphratica]			36.7099	8.3735	2.1323	7.73e-06	0.00086806
c62605_g1	PREDICTED: extensin-2-like [Populus euphratica]			67.3635	15.3907	2.1299	1.41e-09	2.81e-07
c63448_g1	hypothetical protein POPTR_0007s11680g [Populus trichocarpa]>gi|550334681|gb|EEE91206.2| hypothetical protein POPTR_0007s11680g [Populus trichocarpa]			32.9364	7.54794	2.1255	2.36e-05	0.0023787
c71858_g1	hypothetical protein POPTR_0001s39630g [Populus trichocarpa]>gi|550349294|gb|ERP66684.1| hypothetical protein POPTR_0001s39630g [Populus trichocarpa]			223.474	51.5383	2.1164	4.49e-28	2.91e-25
c57788_g1	PREDICTED: thaumatin-like protein 1 isoform X1 [Populus euphratica]			193.985	45.7004	2.0857	3.55e-24	2e-21
c59545_g1	kunitz trypsin inhibitor TI3 [Populus tremula]>gi|53139742|emb|CAH59179.1| kunitz trypsin inhibitor TI3 [Populus tremula]>gi|53139758|emb|CAH59187.1| kunitz trypsin inhibitor TI3 [Populus tremula]			501.639	118.821	2.0779	1.48e-59	2.62e-56
c61209_g1	hypothetical protein POPTR_0006s16150g [Populus trichocarpa]>gi|550336454|gb|ERP59500.1| hypothetical protein POPTR_0006s16150g [Populus trichocarpa]			88.8863	21.1106	2.074	7.8e-12	2.05e-09
c67868_g1	hypothetical protein POPTR_0015s00510g [Populus trichocarpa]>gi|550321667|gb|EEF05481.2| hypothetical protein POPTR_0015s00510g [Populus trichocarpa]			53.1548	12.7961	2.0545	1.44e-07	2.25e-05
c54622_g1	putative major latex family protein [Populus trichocarpa]>gi|222852266|gb|EEE89813.1| putative major latex family protein [Populus trichocarpa]			1178.63	289.298	2.0265	2.96e-133	1.26e-129
c68112_g1	peroxidase [Populus alba]			42.8127	10.8502	1.9803	3.97e-06	0.0004713
c65249_g2	Phosphoenolpyruvate carboxykinase family protein [Populus trichocarpa]>gi|222853770|gb|EEE91317.1| Phosphoenolpyruvate carboxykinase family protein [Populus trichocarpa]			258.32	65.6317	1.9767	1.06e-29	7.12e-27
c67319_g1	hypothetical protein POPTR_0005s09460g [Populus trichocarpa]>gi|222855828|gb|EEE93375.1| hypothetical protein POPTR_0005s09460g [Populus trichocarpa]			270.06	70.8209	1.931	4.08e-30	2.9e-27
c34763_g1	subtilase family protein [Populus trichocarpa]>gi|550334612|gb|EEE90584.2| subtilase family protein [Populus trichocarpa]			105.378	28.2458	1.8995	1.83e-12	5.23e-10
c68296_g1	ORESARA 9 family protein [Populus trichocarpa]>gi|222861185|gb|EEE98727.1| ORESARA 9 family protein [Populus trichocarpa]			39.3653	10.9681	1.8436	2.4e-05	0.0024091
c54298_g1	class 4 pathogenesis-related family protein [Populus trichocarpa]>gi|118487978|gb|ABK95810.1| unknown [Populus trichocarpa]>gi|222857453|gb|EEE95000.1| class 4 pathogenesis-related family protein [Populus trichocarpa]			92.4735	25.7691	1.8434	9.56e-11	2.29e-08
c67271_g2	hypothetical protein POPTR_0073s00220g [Populus trichocarpa]>gi|550311454|gb|ERP47845.1| hypothetical protein POPTR_0073s00220g [Populus trichocarpa]			401.899	113.042	1.83	3.9e-41	4.54e-38
c61582_g3	hypothetical protein POPTR_0006s13080g [Populus trichocarpa]>gi|550336167|gb|ERP59261.1| hypothetical protein POPTR_0006s13080g [Populus trichocarpa]			72.8607	20.9927	1.7953	1.63e-08	2.94e-06
c62974_g1	PREDICTED: osmotin-like protein OSM34, partial [Populus euphratica]			959.861	281.691	1.7687	1.32e-91	3.38e-88
c60450_g1	PREDICTED: uncharacterized protein LOC105124658 isoform X1 [Populus euphratica]			42.6729	12.7961	1.7376	2.35e-05	0.0023787
c52274_g1	hypothetical protein POPTR_0014s18360g [Populus trichocarpa]>gi|222862084|gb|EEE99626.1| hypothetical protein POPTR_0014s18360g [Populus trichocarpa]			55.717	16.9239	1.7191	1.61e-06	0.00020711
c61170_g1	phenylalanine ammonia-lyase [Populus tremuloides]			3037	934.942	1.6997	5.27e-271	3.86e-267
c56504_g3	glycine-rich protein [Oryza sativa Japonica Group]			992.005	313.122	1.6636	3.03e-87	7.4e-84
c66710_g1	hypothetical protein POPTR_0001s39950g [Populus trichocarpa]>gi|335345645|gb|AEH41424.1| polyphenol oxidase [Populus trichocarpa]>gi|550349307|gb|ERP66697.1| hypothetical protein POPTR_0001s39950g [Populus trichocarpa]			1077.68	349.564	1.6243	1.28e-91	3.38e-88
c56719_g1	kunitz trypsin inhibitor [Populus tremula]			117.677	38.3884	1.6161	2.34e-11	5.85e-09
c69391_g1	hypothetical protein POPTR_0010s06940g [Populus trichocarpa]>gi|550329252|gb|EEF00708.2| hypothetical protein POPTR_0010s06940g [Populus trichocarpa]			1208.82	395.087	1.6134	1.32e-101	3.98e-98
c65933_g1	PREDICTED: glycerophosphodiester phosphodiesterase GDPD1, chloroplastic-like isoform X1 [Populus euphratica]>gi|743938851|ref|XP_011013864.1| PREDICTED: glycerophosphodiester phosphodiesterase GDPD1, chloroplastic-like isoform X1 [Populus euphratica]			46.9588	15.8625	1.5658	3.63e-05	0.0034583
c64136_g1	hypothetical protein POPTR_0004s13470g [Populus trichocarpa]>gi|222848291|gb|EEE85838.1| hypothetical protein POPTR_0004s13470g [Populus trichocarpa]			61.8664	21.6414	1.5154	3.62e-06	0.000435
c5813_g1	PREDICTED: ribosome production factor 2 homolog [Populus euphratica]			173.487	61.327	1.5002	1.34e-14	4.39e-12
c32899_g1	hypothetical protein POPTR_0009s04580g [Populus trichocarpa]>gi|222850540|gb|EEE88087.1| hypothetical protein POPTR_0009s04580g [Populus trichocarpa]			768.159	271.785	1.4989	5.03e-59	8.31e-56
c66037_g1	PREDICTED: probable galactinol--sucrose galactosyltransferase 6 isoform X1 [Populus euphratica]			166.918	59.7938	1.4811	7.09e-14	2.25e-11
c63300_g1	PREDICTED: phylloplanin-like [Populus euphratica]			620.294	222.723	1.4777	4.48e-47	6.03e-44
c66574_g1	hypothetical protein POPTR_0010s13620g [Populus trichocarpa]>gi|550329739|gb|EEF01037.2| hypothetical protein POPTR_0010s13620g [Populus trichocarpa]			106.496	38.9191	1.4522	3.72e-09	7.11e-07
c58054_g1	unknown [Populus trichocarpa x Populus deltoides]			250.074	92.4623	1.4354	3.24e-19	1.38e-16
c71333_g2	PREDICTED: vicianin hydrolase-like [Populus euphratica]			88.3595	33.1555	1.4141	1.37e-07	2.16e-05
c57792_g1	PREDICTED: uncharacterized protein At4g06744-like, partial [Populus euphratica]			228.086	86.2116	1.4036	3.77e-17	1.41e-14
c69229_g1	glycosyl hydrolase family 1 family protein [Populus trichocarpa]>gi|222869081|gb|EEF06212.1| glycosyl hydrolase family 1 family protein [Populus trichocarpa]			244.391	92.5212	1.4013	3.16e-18	1.27e-15
c64557_g1	hypothetical protein POPTR_0019s15190g [Populus trichocarpa]>gi|550317612|gb|EEF00016.2| hypothetical protein POPTR_0019s15190g [Populus trichocarpa]			66.1057	25.1205	1.3959	6.34e-06	0.00073158
c56504_g4	hypothetical protein POPTR_0009s11920g [Populus trichocarpa]>gi|118481677|gb|ABK92779.1| unknown [Populus trichocarpa]>gi|118481702|gb|ABK92791.1| unknown [Populus trichocarpa]>gi|118482754|gb|ABK93295.1| unknown [Populus trichocarpa]>gi|118483202|gb|ABK93505.1| unknown [Populus trichocarpa]>gi|550331547|gb|ERP57038.1| hypothetical protein POPTR_0009s11920g [Populus trichocarpa]			1855.85	706.794	1.3927	3.52e-126	1.29e-122
c49580_g1	hypothetical protein POPTR_0009s11770g [Populus trichocarpa]>gi|550331537|gb|EEE87756.2| hypothetical protein POPTR_0009s11770g [Populus trichocarpa]			328.665	128.728	1.3523	7.79e-23	4.07e-20
c70392_g3	Knox protein 1 [Populus trichocarpa]>gi|550340004|gb|EEE85411.2| Knox protein 1 [Populus trichocarpa]			81.0133	32.0198	1.3392	1.24e-06	0.00016268
c65231_g1	PREDICTED: probable beta-D-xylosidase 7 [Populus euphratica]			64.3355	25.5333	1.3332	1.66e-05	0.0017399
c68592_g2	hypothetical protein POPTR_0001s05330g [Populus trichocarpa]>gi|550346566|gb|ERP65133.1| hypothetical protein POPTR_0001s05330g [Populus trichocarpa]			106.077	42.2213	1.3291	3.44e-08	5.93e-06
c55697_g1	PREDICTED: dnaJ homolog subfamily B member 6-like isoform X1 [Populus euphratica]			89.8647	36.3245	1.3068	5.29e-07	7.34e-05
c69206_g1	hypothetical protein POPTR_0004s148901g, partial [Populus trichocarpa]>gi|550341036|gb|ERP62215.1| hypothetical protein POPTR_0004s148901g, partial [Populus trichocarpa]			167.663	68.3442	1.2947	1.02e-11	2.63e-09
c55088_g1	PREDICTED: desiccation-related protein PCC13-62 [Populus euphratica]>gi|743904423|ref|XP_011045584.1| PREDICTED: desiccation-related protein PCC13-62 [Populus euphratica]			214.622	87.6269	1.2924	1.5e-14	4.88e-12
c52532_g1	PREDICTED: myb-related protein 308-like [Populus euphratica]			80.2679	33.2581	1.2711	3.42e-06	0.00041303
c59721_g1	PREDICTED: uncharacterized protein LOC105109968 isoform X1 [Populus euphratica]			306.723	127.843	1.2626	1.67e-19	7.19e-17
c66703_g1	unknown [Populus trichocarpa]			98.6228	41.2188	1.2586	3.23e-07	4.61e-05
c41942_g1	PREDICTED: glutathione S-transferase F6-like [Populus euphratica]>gi|743939301|ref|XP_011014104.1| PREDICTED: glutathione S-transferase F6-like [Populus euphratica]			1237.61	519.098	1.2535	7.54e-73	1.68e-69
c66295_g1	hypothetical protein POPTR_0006s05130g [Populus trichocarpa]>gi|550335499|gb|EEE92480.2| hypothetical protein POPTR_0006s05130g [Populus trichocarpa]			494.139	207.391	1.2526	4.28e-30	3e-27
c70683_g1	PREDICTED: sugar transport protein 13-like [Populus euphratica]			81.5257	34.9682	1.2212	5.57e-06	0.00065448
c52640_g1	hypothetical protein POPTR_0018s13080g [Populus trichocarpa]>gi|118487149|gb|ABK95403.1| unknown [Populus trichocarpa]>gi|222866656|gb|EEF03787.1| hypothetical protein POPTR_0018s13080g [Populus trichocarpa]			1746.23	751.138	1.2171	1.02e-97	2.9e-94
c59820_g1	hypothetical protein POPTR_0001s16280g [Populus trichocarpa]>gi|550347440|gb|ERP65650.1| hypothetical protein POPTR_0001s16280g [Populus trichocarpa]			112.133	48.413	1.2117	1.19e-07	1.88e-05
c65529_g1	hypothetical protein POPTR_0004s04070g [Populus trichocarpa]>gi|222848115|gb|EEE85662.1| hypothetical protein POPTR_0004s04070g [Populus trichocarpa]			116.559	50.4768	1.2074	7.26e-08	1.19e-05
c45023_g1	hypothetical protein POPTR_0001s00970g [Populus trichocarpa]>gi|550346152|gb|ERP64818.1| hypothetical protein POPTR_0001s00970g [Populus trichocarpa]			304.673	133.209	1.1936	6.09e-18	2.4e-15
c71674_g2	hypothetical protein POPTR_0001s06240g [Populus trichocarpa]>gi|550346641|gb|ERP65180.1| hypothetical protein POPTR_0001s06240g [Populus trichocarpa]			95.455	42.0444	1.1829	1.6e-06	0.00020668
c71047_g1	FLAVIN-BINDING KELCH DOMAIN F BOX family protein [Populus trichocarpa]>gi|550332993|gb|EEE89832.2| FLAVIN-BINDING KELCH DOMAIN F BOX family protein [Populus trichocarpa]			232.511	103.548	1.167	1.24e-13	3.88e-11
c46342_g1	hypothetical protein POPTR_0022s00260g [Populus trichocarpa]>gi|550312305|gb|ERP48396.1| hypothetical protein POPTR_0022s00260g [Populus trichocarpa]			203.768	90.8112	1.166	4.08e-12	1.12e-09
c58898_g1	annexin 4 family protein [Populus trichocarpa]>gi|222846473|gb|EEE84020.1| annexin 4 family protein [Populus trichocarpa]			147.492	65.9265	1.1617	4.03e-09	7.64e-07
c67399_g1	subtilase family protein [Populus trichocarpa]>gi|550336323|gb|ERP59412.1| subtilase family protein [Populus trichocarpa]			370.593	165.76	1.1607	1.16e-20	5.56e-18
c34412_g1	hypothetical protein POPTR_0010s14200g [Populus trichocarpa]>gi|550329782|gb|ERP56304.1| hypothetical protein POPTR_0010s14200g [Populus trichocarpa]			167.757	75.9511	1.1432	5.72e-10	1.19e-07
c68713_g1	unknown [Populus trichocarpa x Populus deltoides]			101.698	46.2901	1.1355	1.58e-06	0.00020445
c67115_g1	UDP-XYLOSE SYNTHASE 4 family protein [Populus trichocarpa]>gi|118484863|gb|ABK94298.1| unknown [Populus trichocarpa]>gi|222861778|gb|EEE99320.1| UDP-XYLOSE SYNTHASE 4 family protein [Populus trichocarpa]			80.1747	36.8552	1.1213	2.42e-05	0.0024247
c60798_g3	hypothetical protein POPTR_0102s00250g [Populus trichocarpa]>gi|550310808|gb|ERP47694.1| hypothetical protein POPTR_0102s00250g [Populus trichocarpa]			201.533	93.0702	1.1146	2.68e-11	6.6e-09
c64271_g1	hypothetical protein POPTR_0002s01570g [Populus trichocarpa]>gi|550344061|gb|EEE81208.2| hypothetical protein POPTR_0002s01570g [Populus trichocarpa]			155.737	71.9413	1.1142	4.75e-09	8.94e-07
c61058_g1	hypothetical protein POPTR_0006s21140g [Populus trichocarpa]>gi|222855258|gb|EEE92805.1| hypothetical protein POPTR_0006s21140g [Populus trichocarpa]			178.704	83.4991	1.0977	5.6e-10	1.17e-07
c63078_g1	hypothetical protein POPTR_0014s02400g [Populus trichocarpa]>gi|550323194|gb|ERP52682.1| hypothetical protein POPTR_0014s02400g [Populus trichocarpa]			125.829	58.9093	1.0949	2.07e-07	3.1e-05
c63863_g1	PREDICTED: protochlorophyllide reductase, chloroplastic isoform X2 [Populus euphratica]>gi|743938496|ref|XP_011013676.1| PREDICTED: protochlorophyllide reductase, chloroplastic isoform X2 [Populus euphratica]			731.728	345.377	1.0831	1.98e-35	1.69e-32
c68259_g1	hypothetical protein POPTR_0002s07960g [Populus trichocarpa]>gi|550344518|gb|ERP64151.1| hypothetical protein POPTR_0002s07960g [Populus trichocarpa]			165.893	78.3099	1.083	3.36e-09	6.44e-07
c70920_g1	hypothetical protein POPTR_0002s10930g [Populus trichocarpa]>gi|550344746|gb|ERP64244.1| hypothetical protein POPTR_0002s10930g [Populus trichocarpa]			127.506	60.6784	1.0713	2.74e-07	3.97e-05
c66237_g1	unknown [Populus trichocarpa]			101.418	48.295	1.0704	4.62e-06	0.00054334
c66540_g1	sucrose synthase [Populus tomentosa]			466.886	222.782	1.0674	1.01e-22	5.24e-20
c60168_g3	Xyloglucan endotransglucosylase/hydrolase protein 9 precursor [Populus trichocarpa]>gi|118484118|gb|ABK93943.1| unknown [Populus trichocarpa]>gi|222858329|gb|EEE95876.1| Xyloglucan endotransglucosylase/hydrolase protein 9 precursor [Populus trichocarpa]			144.603	69.4646	1.0578	5.93e-08	9.96e-06
c64045_g1	PREDICTED: beta-glucosidase 12-like [Populus euphratica]			1009.94	487.078	1.052	3.34e-46	4.28e-43
c66233_g1	hypothetical protein POPTR_0006s24290g [Populus trichocarpa]>gi|550336985|gb|EEE92073.2| hypothetical protein POPTR_0006s24290g [Populus trichocarpa]			109.384	53.2484	1.0386	3.35e-06	0.00040611
c66527_g1	PREDICTED: endochitinase 2-like [Populus euphratica]			624.767	306.163	1.029	2.7e-28	1.77e-25
c64146_g1	PREDICTED: uncharacterized protein LOC105133657 [Populus euphratica]			103.002	51.0076	1.0139	9.56e-06	0.0010528
c65458_g3	PREDICTED: pectinesterase-like [Populus euphratica]			135.193	67.1059	1.0105	4.22e-07	5.94e-05
c56525_g1	PREDICTED: peptidyl-prolyl cis-trans isomerase FKBP17-2, chloroplastic-like isoform X1 [Populus euphratica]			86.8831	174.074	-1.0026	2.05e-07	3.08e-05
c71846_g2	PREDICTED: uncharacterized protein LOC105109708 [Populus euphratica]			542.868	1091.03	-1.007	5.52e-39	5.77e-36
c57820_g1	HISTONE H1-3 family protein [Populus trichocarpa]>gi|118484356|gb|ABK94055.1| unknown [Populus trichocarpa]>gi|222853752|gb|EEE91299.1| HISTONE H1-3 family protein [Populus trichocarpa]			301.925	607.255	-1.0081	1.82e-22	9.12e-20
c67291_g1	PREDICTED: mitochondrial carnitine/acylcarnitine carrier-like protein isoform X1 [Populus euphratica]			100.253	201.73	-1.0088	1.88e-08	3.35e-06
c72603_g1	PREDICTED: ferredoxin-dependent glutamate synthase, chloroplastic-like [Populus euphratica]			526.656	1059.95	-1.0091	4.73e-38	4.66e-35
c46559_g1	hypothetical protein POPTR_0013s07960g, partial [Populus trichocarpa]>gi|550325234|gb|ERP53809.1| hypothetical protein POPTR_0013s07960g, partial [Populus trichocarpa]			76.7274	154.733	-1.012	7.89e-07	0.00010633
c56415_g1	hypothetical protein POPTR_0019s05950g [Populus trichocarpa]>gi|222862754|gb|EEF00261.1| hypothetical protein POPTR_0019s05950g [Populus trichocarpa]			265.727	536.14	-1.0127	3.63e-20	1.67e-17
c61592_g1	RelA/SpoT domain-containing family protein [Populus trichocarpa]>gi|550328797|gb|EEF00502.2| RelA/SpoT domain-containing family protein [Populus trichocarpa]			81.5257	164.639	-1.014	3.35e-07	4.75e-05
c62290_g2	PHOTOSYNTHETIC ELECTRON TRANSFER C family protein [Populus trichocarpa]>gi|222858310|gb|EEE95857.1| PHOTOSYNTHETIC ELECTRON TRANSFER C family protein [Populus trichocarpa]			530.849	1073.28	-1.0157	6.28e-39	6.43e-36
c59530_g1	hypothetical protein POPTR_0019s10280g [Populus trichocarpa]>gi|550317200|gb|EEF00491.2| hypothetical protein POPTR_0019s10280g [Populus trichocarpa]			53.6672	108.62	-1.0172	3.24e-05	0.0030977
c59719_g1	PREDICTED: zinc finger protein CONSTANS-LIKE 5-like [Populus euphratica]			54.7387	111.214	-1.0227	2.39e-05	0.0024028
c60679_g2	PREDICTED: heme-binding protein 2 [Populus euphratica]			50.546	103.136	-1.0289	4.31e-05	0.004037
c68252_g1	PREDICTED: bifunctional nitrilase/nitrile hydratase NIT4A [Populus euphratica]			50.8721	103.843	-1.0295	4.02e-05	0.0037945
c69828_g1	PREDICTED: homeobox protein BEL1 homolog [Populus euphratica]			54.6455	111.568	-1.0297	2.07e-05	0.0021121
c58464_g1	fructose-1 family protein [Populus trichocarpa]>gi|118489552|gb|ABK96578.1| unknown [Populus trichocarpa x Populus deltoides]>gi|222856142|gb|EEE93689.1| fructose-1 family protein [Populus trichocarpa]			95.0823	195.775	-1.0419	1.22e-08	2.19e-06
c61055_g1	PREDICTED: probable ribose-5-phosphate isomerase 3, chloroplastic [Populus euphratica]			82.4109	169.888	-1.0437	1.07e-07	1.7e-05
c69781_g1	hypothetical protein POPTR_0014s15800g [Populus trichocarpa]>gi|550324289|gb|ERP53342.1| hypothetical protein POPTR_0014s15800g [Populus trichocarpa]			54.8785	113.337	-1.0463	1.36e-05	0.0014456
c56551_g2	polyubiquitin family protein, partial [Populus trichocarpa]>gi|550321147|gb|EEF05223.2| polyubiquitin family protein, partial [Populus trichocarpa]			190.444	393.908	-1.0485	4.43e-16	1.57e-13
c61028_g1	glyceraldehyde-3-phosphate dehydrogenase family protein [Populus trichocarpa]>gi|222857255|gb|EEE94802.1| glyceraldehyde-3-phosphate dehydrogenase family protein [Populus trichocarpa]			448.252	929.34	-1.0519	5.87e-36	5.18e-33
c55929_g1	PREDICTED: uncharacterized protein LOC105111889 [Populus euphratica]>gi|743923168|ref|XP_011005668.1| PREDICTED: uncharacterized protein LOC105111889 [Populus euphratica]			89.1193	185.16	-1.055	2.14e-08	3.78e-06
c62106_g1	hypothetical protein POPTR_0006s29050g [Populus trichocarpa]>gi|550337327|gb|ERP59969.1| hypothetical protein POPTR_0006s29050g [Populus trichocarpa]			52.9684	110.271	-1.0578	1.48e-05	0.0015621
c64179_g1	sulfate transporter, partial [Populus tremula x Populus alba]			52.0367	108.502	-1.0601	1.67e-05	0.0017468
c55757_g1	hypothetical protein POPTR_0015s00280g [Populus trichocarpa]>gi|222868336|gb|EEF05467.1| hypothetical protein POPTR_0015s00280g [Populus trichocarpa]			56.9748	118.88	-1.0611	6.48e-06	0.00074566
c61566_g1	PREDICTED: protein phosphatase 2C 57 [Populus euphratica]			132.538	276.738	-1.0621	5.69e-12	1.53e-09
c65573_g2	hypothetical protein POPTR_0001s09860g [Populus trichocarpa]>gi|550346920|gb|EEE82817.2| hypothetical protein POPTR_0001s09860g [Populus trichocarpa]			50.8255	106.32	-1.0648	1.89e-05	0.0019532
c65469_g1	hypothetical protein POPTR_0007s01230g [Populus trichocarpa]>gi|550333878|gb|EEE90863.2| hypothetical protein POPTR_0007s01230g [Populus trichocarpa]			121.031	253.269	-1.0653	3.96e-11	9.7e-09
c54439_g1	PREDICTED: uncharacterized protein LOC105125098 isoform X2 [Populus euphratica]			796.949	1672.58	-1.0695	4.04e-65	7.96e-62
c59324_g1	STRESS ENHANCED protein 1 [Populus trichocarpa]>gi|118486513|gb|ABK95096.1| unknown [Populus trichocarpa]>gi|222847492|gb|EEE85039.1| STRESS ENHANCED protein 1 [Populus trichocarpa]			66.4784	139.519	-1.0695	8.69e-07	0.00011646
c64206_g1	cinnamyl alcohol dehydrogenase 7 [Populus tomentosa]			72.2085	152.079	-1.0746	2.51e-07	3.68e-05
c71268_g1	unknown [Populus trichocarpa x Populus deltoides]			834.544	1762.39	-1.0785	1.75e-69	3.58e-66
c71395_g1	PREDICTED: zeaxanthin epoxidase, chloroplastic-like [Populus euphratica]			87.6751	185.514	-1.0813	1.03e-08	1.88e-06
c49905_g1	hypothetical protein POPTR_0012s07040g [Populus trichocarpa]>gi|118486857|gb|ABK95263.1| unknown [Populus trichocarpa]>gi|550326550|gb|EEE96198.2| hypothetical protein POPTR_0012s07040g [Populus trichocarpa]			250.913	531.776	-1.0836	2.63e-22	1.31e-19
c42893_g1	DNA-directed RNA polymerase subunit beta, partial [Medicago truncatula]			459.898	979.227	-1.0903	4.29e-40	4.78e-37
c11579_g1	Mitochondrial protein, putative [Medicago truncatula]			108.08	231.038	-1.096	1.01e-10	2.41e-08
c66723_g2	unknown [Populus trichocarpa x Populus deltoides]			458.873	981.645	-1.0971	1.34e-40	1.53e-37
c64013_g2	unknown [Populus trichocarpa x Populus deltoides]			217.324	465.319	-1.0984	3.85e-20	1.76e-17
c15125_g1	photosystem II G protein [Populus trichocarpa]			177.773	381.23	-1.1006	7.77e-17	2.78e-14
c52119_g1	oxygen evolving enhancer 3 family protein [Populus trichocarpa]>gi|222864081|gb|EEF01212.1| oxygen evolving enhancer 3 family protein [Populus trichocarpa]			62.7515	135.273	-1.1082	5.93e-07	8.19e-05
c69760_g2	latex plastidic aldolase-like family protein [Populus trichocarpa]>gi|222850168|gb|EEE87715.1| latex plastidic aldolase-like family protein [Populus trichocarpa]			335.047	728.081	-1.1197	1.44e-31	1.07e-28
c65562_g1	PREDICTED: serine/threonine-protein kinase STN7, chloroplastic [Populus euphratica]			112.506	245.839	-1.1277	8.34e-12	2.18e-09
c47743_g1	PREDICTED: casbene synthase, chloroplastic-like [Jatropha curcas]>gi|643735870|gb|KDP42348.1| hypothetical protein JCGZ_02821 [Jatropha curcas]>gi|677977177|gb|AIM47563.1| casbene synthase 2 [Jatropha curcas]			511.096	1121.28	-1.1335	1.17e-48	1.66e-45
c46374_g1	hypothetical protein POPTR_0002s08920g [Populus trichocarpa]>gi|222843984|gb|EEE81531.1| hypothetical protein POPTR_0002s08920g [Populus trichocarpa]			83.2494	182.979	-1.1362	2.99e-09	5.79e-07
c67596_g1	PREDICTED: protein CHUP1, chloroplastic [Populus euphratica]>gi|743797677|ref|XP_011008687.1| PREDICTED: protein CHUP1, chloroplastic [Populus euphratica]>gi|743797680|ref|XP_011008694.1| PREDICTED: protein CHUP1, chloroplastic [Populus euphratica]			186.904	411.54	-1.1387	4.93e-19	2.05e-16
c62156_g1	carbonic anhydrase [Populus tremula x Populus tremuloides]			1424.04	3158.34	-1.1492	6.1e-137	2.84e-133
c60479_g2	pyridoxin biosynthesis PDX1-like protein 3 [Populus trichocarpa]>gi|222854195|gb|EEE91742.1| pyridoxin biosynthesis PDX1-like protein 3 [Populus trichocarpa]			90.0976	201.377	-1.1603	2.38e-10	5.3e-08
c70074_g1	PREDICTED: ABC transporter F family member 5 [Populus euphratica]			121.124	272.433	-1.1694	1.2e-13	3.78e-11
c71593_g1	hypothetical protein POPTR_0005s21110g [Populus trichocarpa]>gi|222856932|gb|EEE94479.1| hypothetical protein POPTR_0005s21110g [Populus trichocarpa]			52.6423	119.234	-1.1795	7.75e-07	0.00010468
c64333_g1	hypothetical protein POPTR_0014s06190g [Populus trichocarpa]>gi|550323629|gb|EEE99026.2| hypothetical protein POPTR_0014s06190g [Populus trichocarpa]			48.5893	110.801	-1.1893	1.61e-06	0.00020711
c65005_g2	hypothetical protein POPTR_0004s24220g [Populus trichocarpa]>gi|550341906|gb|ERP62935.1| hypothetical protein POPTR_0004s24220g [Populus trichocarpa]			81.7121	186.399	-1.1898	4.86e-10	1.03e-07
c62109_g1	hypothetical protein POPTR_0003s18030g [Populus trichocarpa]>gi|550343424|gb|EEE79703.2| hypothetical protein POPTR_0003s18030g [Populus trichocarpa]			41.7412	96.4131	-1.2078	5.84e-06	0.00067972
c55076_g1	hydrolase family protein [Populus trichocarpa]>gi|118489325|gb|ABK96467.1| unknown [Populus trichocarpa x Populus deltoides]>gi|550334544|gb|ERP58451.1| hydrolase family protein [Populus trichocarpa]			44.2102	102.605	-1.2146	2.63e-06	0.00032839
c59907_g1	PREDICTED: uncharacterized protein LOC105126081 [Populus euphratica]			47.5179	110.448	-1.2168	1.06e-06	0.00013996
c59454_g1	PREDICTED: NAD(P)H-quinone oxidoreductase subunit M, chloroplastic [Populus euphratica]			77.333	180.679	-1.2243	3.5e-10	7.66e-08
c55803_g1	PREDICTED: uncharacterized protein LOC105110269 [Populus euphratica]			92.9859	217.357	-1.225	5.75e-12	1.54e-09
c67350_g1	hypothetical protein POPTR_0001s45920g [Populus trichocarpa]>gi|222846248|gb|EEE83795.1| hypothetical protein POPTR_0001s45920g [Populus trichocarpa]			59.4439	140.345	-1.2394	2.32e-08	4.08e-06
c68910_g1	1L-myo-inositol 1-phosphate synthase family protein [Populus trichocarpa]>gi|550338371|gb|EEE94103.2| 1L-myo-inositol 1-phosphate synthase family protein [Populus trichocarpa]			306.024	724.956	-1.2442	3.53e-37	3.35e-34
c55789_g1	PREDICTED: uncharacterized protein LOC105140320 [Populus euphratica]			48.8223	115.755	-1.2455	3.51e-07	4.96e-05
c70321_g1	PREDICTED: J domain-containing protein required for chloroplast accumulation response 1-like isoform X1 [Populus euphratica]			95.5947	226.733	-1.246	9.89e-13	2.89e-10
c70519_g2	NADH dehydrogenase subunit 4 (chloroplast) [Populus yunnanensis]			53.807	128.374	-1.2545	6.8e-08	1.13e-05
c69307_g1	ferritin precursor family protein [Populus trichocarpa]>gi|550321422|gb|ERP51820.1| ferritin precursor family protein [Populus trichocarpa]			114.695	274.203	-1.2574	2.73e-15	9.27e-13
c72099_g1	integrase [Populus trichocarpa]			51.7572	124.423	-1.2654	8.76e-08	1.41e-05
c65108_g1	hypothetical protein POPTR_0001s29700g [Populus trichocarpa]>gi|550348496|gb|EEE83596.2| hypothetical protein POPTR_0001s29700g [Populus trichocarpa]			40.9492	99.7154	-1.284	1.25e-06	0.00016344
c56644_g1	ferric reductase-like transmembrane component family protein [Populus trichocarpa]>gi|550347045|gb|EEE84211.2| ferric reductase-like transmembrane component family protein [Populus trichocarpa]			35.7782	87.2141	-1.2855	5.69e-06	0.00066642
c69988_g3	unknown [Populus trichocarpa x Populus deltoides]			30.7003	75.0077	-1.2888	2.48e-05	0.0024578
c60308_g1	unknown [Populus trichocarpa]			267.87	657.85	-1.2962	4.01e-36	3.66e-33
c68969_g1	PREDICTED: pentatricopeptide repeat-containing protein At3g21470 [Populus euphratica]			32.2376	79.2534	-1.2977	1.31e-05	0.0013992
c67971_g1	pyruvate phosphate dikinase family protein [Populus trichocarpa]>gi|550328971|gb|EEF00605.2| pyruvate phosphate dikinase family protein [Populus trichocarpa]			55.4375	136.747	-1.3026	9.28e-09	1.72e-06
c60809_g2	expansin protein [Populus tomentosa]			139.06	343.195	-1.3033	8.74e-20	3.86e-17
c69189_g1	hypothetical protein POPTR_0018s08840g [Populus trichocarpa]>gi|550318348|gb|EEF02987.2| hypothetical protein POPTR_0018s08840g [Populus trichocarpa]			33.9613	83.9119	-1.305	6.61e-06	0.00075779
c38795_g1	PREDICTED: uncharacterized protein LOC105129992 [Populus euphratica]			55.4375	137.927	-1.315	6.15e-09	1.15e-06
c69996_g2	hypothetical protein POPTR_0018s06210g [Populus trichocarpa]>gi|550318145|gb|ERP49711.1| hypothetical protein POPTR_0018s06210g [Populus trichocarpa]			76.4478	190.88	-1.3201	6.9e-12	1.83e-09
c66104_g1	Chloride channel protein CLC-a [Populus trichocarpa]>gi|222847359|gb|EEE84906.1| Chloride channel protein CLC-a [Populus trichocarpa]			42.8127	107.44	-1.3274	2.35e-07	3.49e-05
c58802_g1	hypothetical protein POPTR_0014s12250g, partial [Populus trichocarpa]>gi|550324045|gb|EEE99315.2| hypothetical protein POPTR_0014s12250g, partial [Populus trichocarpa]			29.5356	74.359	-1.3321	1.61e-05	0.0017011
c71137_g1	beta-amylase family protein [Populus trichocarpa]>gi|550342332|gb|ERP63186.1| beta-amylase family protein [Populus trichocarpa]			79.1498	199.49	-1.3337	1.54e-12	4.44e-10
c66998_g1	vacuolar invertase family protein [Populus trichocarpa]>gi|222840951|gb|EEE78498.1| vacuolar invertase family protein [Populus trichocarpa]			414.058	1046.33	-1.3374	2.88e-59	4.91e-56
c62003_g1	glutathione S-transferase GST 18 [Populus alba x Populus glandulosa]>gi|61287178|dbj|BAD91094.1| glutathione S-transferase GST 18 [Populus alba x Populus glandulosa]			45.2817	114.811	-1.3423	6.98e-08	1.15e-05
c72136_g1	hypothetical protein POPTR_0001s32500g [Populus trichocarpa]>gi|222845942|gb|EEE83489.1| hypothetical protein POPTR_0001s32500g [Populus trichocarpa]			57.3475	145.711	-1.3453	1.16e-09	2.35e-07
c68834_g2	ammonium transporter family protein [Populus trichocarpa]>gi|550329294|gb|EEF00689.2| ammonium transporter family protein [Populus trichocarpa]			60.7483	154.674	-1.3483	3.37e-10	7.4e-08
c64703_g1	PREDICTED: chloroplast stem-loop binding protein of 41 kDa b, chloroplastic [Populus euphratica]			188.068	479.058	-1.3489	1.99e-28	1.32e-25
c68260_g2	hypothetical protein POPTR_0001s26020g [Populus trichocarpa]>gi|550348201|gb|ERP66138.1| hypothetical protein POPTR_0001s26020g [Populus trichocarpa]			469.635	1204.72	-1.3591	1.08e-69	2.3e-66
c70170_g1	unknown [Populus trichocarpa]			54.1331	139.106	-1.3616	1.93e-09	3.81e-07
c65803_g1	PREDICTED: phosphoglycolate phosphatase 1B, chloroplastic-like [Populus euphratica]			152.942	393.554	-1.3636	4.98e-24	2.77e-21
c61936_g1	PREDICTED: caffeoylshikimate esterase [Populus euphratica]			41.089	106.084	-1.3684	1.41e-07	2.22e-05
c55454_g1	hypothetical protein POPTR_0003s06330g [Populus trichocarpa]>gi|222841570|gb|EEE79117.1| hypothetical protein POPTR_0003s06330g [Populus trichocarpa]			110.036	285.583	-1.3759	4.16e-18	1.65e-15
c41569_g1	hypothetical protein POPTR_0004s17500g [Populus trichocarpa]>gi|222848448|gb|EEE85995.1| hypothetical protein POPTR_0004s17500g [Populus trichocarpa]			145.302	377.338	-1.3768	1.94e-23	1.06e-20
c69370_g1	hypothetical protein POPTR_0008s08740g [Populus trichocarpa]>gi|550332680|gb|ERP57465.1| hypothetical protein POPTR_0008s08740g [Populus trichocarpa]			32.6569	85.3861	-1.3866	1.82e-06	0.00023346
c56956_g1	unknown [Populus trichocarpa x Populus deltoides]			39.738	103.961	-1.3875	1.38e-07	2.16e-05
c63260_g1	hypothetical protein POPTR_0004s07270g [Populus trichocarpa]>gi|550340520|gb|ERP61915.1| hypothetical protein POPTR_0004s07270g [Populus trichocarpa]			75.0037	197.072	-1.3937	3.35e-13	1.03e-10
c46661_g1	hypothetical protein POPTR_0001s11420g [Populus trichocarpa]>gi|550347017|gb|EEE84229.2| hypothetical protein POPTR_0001s11420g [Populus trichocarpa]			35.3589	94.2313	-1.4141	3.55e-07	5e-05
c52084_g1	PREDICTED: uncharacterized protein LOC105140529 [Populus euphratica]			67.1772	179.499	-1.4179	1.89e-12	5.37e-10
c62853_g1	PREDICTED: protochlorophyllide-dependent translocon component 52, chloroplastic-like [Populus euphratica]			30.0946	80.5507	-1.4204	2.31e-06	0.00029081
c62027_g1	PREDICTED: BTB/POZ and TAZ domain-containing protein 1-like [Populus euphratica]			94.3369	252.856	-1.4224	5.3e-17	1.97e-14
c71925_g1	PREDICTED: boron transporter 1 [Populus euphratica]			25.669	69.2288	-1.4313	1.05e-05	0.0011494
c69760_g1	unknown [Populus trichocarpa x Populus deltoides]			217.278	586.793	-1.4333	9.34e-38	9.03e-35
c65651_g2	hypothetical protein POPTR_0004s19600g [Populus trichocarpa]>gi|222848526|gb|EEE86073.1| hypothetical protein POPTR_0004s19600g [Populus trichocarpa]			52.6791	143.175	-1.4425	1.83e-10	4.2e-08
c59120_g1	PREDICTED: uncharacterized protein LOC105140247 [Populus euphratica]			22.0352	59.9118	-1.443	3.71e-05	0.0035211
c65287_g1	hypothetical protein POPTR_0010s07340g [Populus trichocarpa]>gi|550329291|gb|EEF00693.2| hypothetical protein POPTR_0010s07340g [Populus trichocarpa]			78.9169	215.116	-1.4467	4.78e-15	1.6e-12
c57513_g1	hypothetical protein POPTR_0017s12590g [Populus trichocarpa]>gi|222866887|gb|EEF04018.1| hypothetical protein POPTR_0017s12590g [Populus trichocarpa]			22.1284	60.6784	-1.4553	2.93e-05	0.0028351
c56628_g1	hypothetical protein POPTR_0008s02430g [Populus trichocarpa]>gi|118481259|gb|ABK92578.1| unknown [Populus trichocarpa]>gi|550332248|gb|EEE88400.2| hypothetical protein POPTR_0008s02430g [Populus trichocarpa]>gi|725812572|gb|AIY32626.1| ATX1 [Populus simonii x Populus nigra]			178.658	496.631	-1.475	1.3e-33	1.04e-30
c67274_g1	PREDICTED: pentatricopeptide repeat-containing protein At5g66520-like [Populus euphratica]			25.5292	71.2927	-1.4816	4.36e-06	0.00051575
c70580_g1	hypothetical protein POPTR_0012s14700g [Populus trichocarpa]>gi|566198516|ref|XP_006377098.1| trehalose-6-phosphate phosphatase family protein [Populus trichocarpa]>gi|222859559|gb|EEE97106.1| hypothetical protein POPTR_0012s14700g [Populus trichocarpa]>gi|550327131|gb|ERP54895.1| trehalose-6-phosphate phosphatase family protein [Populus trichocarpa]			39.6914	111.155	-1.4857	9.04e-09	1.68e-06
c53938_g2	hypothetical protein POPTR_0001s25670g [Populus trichocarpa]>gi|118487200|gb|ABK95428.1| unknown [Populus trichocarpa]>gi|222845579|gb|EEE83126.1| hypothetical protein POPTR_0001s25670g [Populus trichocarpa]			70.3451	199.431	-1.5034	7.84e-15	2.61e-12
c59222_g1	hypothetical protein POPTR_0008s15720g [Populus trichocarpa]>gi|222851460|gb|EEE89007.1| hypothetical protein POPTR_0008s15720g [Populus trichocarpa]			54.5524	155.028	-1.5068	6.76e-12	1.8e-09
c59783_g1	hypothetical protein POPTR_0015s07650g [Populus trichocarpa]>gi|222869121|gb|EEF06252.1| hypothetical protein POPTR_0015s07650g [Populus trichocarpa]			46.0271	132.738	-1.528	1.37e-10	3.21e-08
c27998_g1	photosystem II protein K [Populus trichocarpa]>gi|675155136|ref|YP_009054119.1| photosystem II 39-kDa K protein (chloroplast) [Populus balsamifera]>gi|675277965|ref|YP_009054038.1| photosystem II 39-kDa K protein (chloroplast) [Populus fremontii]>gi|849123840|ref|YP_009154393.1| photosystem II protein K (chloroplast) [Populus tremula]>gi|133712042|gb|ABO36685.1| photosystem II 39-kDa K protein [P…			20.824	60.4425	-1.5373	1.35e-05	0.0014429
c69602_g2	PREDICTED: probable auxin efflux carrier component 6 [Populus euphratica]			18.0288	52.4228	-1.5399	4.96e-05	0.0045734
c72692_g1	Putative retrotransposon protein, identical [Solanum demissum]			57.3009	167.352	-1.5463	3.52e-13	1.06e-10
c59269_g1	hypothetical protein POPTR_0015s12190g [Populus trichocarpa]>gi|550322550|gb|EEF06442.2| hypothetical protein POPTR_0015s12190g [Populus trichocarpa]			119.4	353.692	-1.5667	1.26e-26	7.97e-24
c55131_g1	unknown [Populus trichocarpa x Populus deltoides]			279.144	828.976	-1.5703	2.59e-60	4.9e-57
c52255_g1	hypothetical protein POPTR_0012s13830g [Populus trichocarpa]>gi|118485979|gb|ABK94834.1| unknown [Populus trichocarpa]>gi|222858922|gb|EEE96469.1| hypothetical protein POPTR_0012s13830g [Populus trichocarpa]			17.2369	51.4793	-1.5785	4.18e-05	0.0039177
c68323_g2	hypothetical protein POPTR_0016s13300g [Populus trichocarpa]>gi|222867653|gb|EEF04784.1| hypothetical protein POPTR_0016s13300g [Populus trichocarpa]			39.4119	118.054	-1.5828	5.04e-10	1.07e-07
c68656_g4	hypothetical protein POPTR_0002s05780g [Populus trichocarpa]>gi|550344360|gb|EEE81405.2| hypothetical protein POPTR_0002s05780g [Populus trichocarpa]			17.4698	52.8356	-1.5966	2.83e-05	0.0027456
c54696_g1	hemeoglobin family protein [Populus trichocarpa]>gi|222849482|gb|EEE87029.1| hemeoglobin family protein [Populus trichocarpa]			36.0577	109.268	-1.5995	1.64e-09	3.25e-07
c63399_g1	PREDICTED: calmodulin-like protein 3 [Populus euphratica]			18.0288	55.0764	-1.6111	1.68e-05	0.0017488
c51604_g2	hypothetical protein POPTR_0007s07520g [Populus trichocarpa]>gi|550334343|gb|EEE90516.2| hypothetical protein POPTR_0007s07520g [Populus trichocarpa]			23.9919	73.4745	-1.6147	6.37e-07	8.7e-05
c68111_g1	hypothetical protein POPTR_0004s21930g [Populus trichocarpa]>gi|550341650|gb|ERP62679.1| hypothetical protein POPTR_0004s21930g [Populus trichocarpa]			17.8891	55.4892	-1.6331	1.28e-05	0.0013721
c69559_g1	PREDICTED: vacuolar cation/proton exchanger 3 [Populus euphratica]>gi|743811853|ref|XP_011019123.1| PREDICTED: vacuolar cation/proton exchanger 3 [Populus euphratica]			72.0687	225.907	-1.6483	7.5e-19	3.1e-16
c56104_g1	hypothetical protein POPTR_0004s12440g [Populus trichocarpa]>gi|222848342|gb|EEE85889.1| hypothetical protein POPTR_0004s12440g [Populus trichocarpa]			26.4609	82.9684	-1.6487	7.68e-08	1.24e-05
c60645_g2	hypothetical protein POPTR_0005s10340g [Populus trichocarpa]>gi|566170556|ref|XP_006382993.1| catalase family protein [Populus trichocarpa]>gi|90818818|emb|CAI43950.1| catalase [Populus deltoides]>gi|222855876|gb|EEE93423.1| hypothetical protein POPTR_0005s10340g [Populus trichocarpa]>gi|550338553|gb|ERP60790.1| catalase family protein [Populus trichocarpa]			116.232	366.37	-1.6563	8.97e-30	6.12e-27
c65586_g1	PREDICTED: E3 ubiquitin-protein ligase COP1-like isoform X2 [Populus euphratica]			33.5886	108.384	-1.6901	3.94e-10	8.58e-08
c71760_g1	unknown [Populus trichocarpa]			36.5235	120.354	-1.7204	2.4e-11	5.96e-09
c47641_g1	hypothetical protein POPTR_0001s41080g [Populus trichocarpa]>gi|550349440|gb|ERP66830.1| hypothetical protein POPTR_0001s41080g [Populus trichocarpa]			1263.88	4203.02	-1.7336	0	0
c56585_g1	hypothetical protein POPTR_0013s11340g [Populus trichocarpa]>gi|550325524|gb|ERP54046.1| hypothetical protein POPTR_0013s11340g [Populus trichocarpa]			18.8674	62.8602	-1.7363	1.18e-06	0.00015493
c65892_g1	fructose-1 family protein [Populus trichocarpa]>gi|118485792|gb|ABK94744.1| unknown [Populus trichocarpa]>gi|222846314|gb|EEE83861.1| fructose-1 family protein [Populus trichocarpa]			83.855	281.279	-1.746	5.6e-25	3.3e-22
c67512_g1	PREDICTED: protein NRT1/ PTR FAMILY 6.4-like [Populus euphratica]			20.9172	70.2312	-1.7474	2.46e-07	3.64e-05
c58807_g1	hypothetical protein POPTR_0014s17100g [Populus trichocarpa]>gi|222861992|gb|EEE99534.1| hypothetical protein POPTR_0014s17100g [Populus trichocarpa]			17.1903	57.7299	-1.7477	2.88e-06	0.00035353
c63334_g1	PREDICTED: uncharacterized protein LOC105133938 [Populus euphratica]			27.3926	92.7571	-1.7597	2.51e-09	4.87e-07
c63512_g1	PREDICTED: uncharacterized protein LOC105137258 [Populus euphratica]			109.99	377.279	-1.7783	8.94e-34	7.26e-31
c67683_g1	PREDICTED: transcription factor MYB59 isoform X1 [Populus euphratica]			76.3081	264.001	-1.7906	2.35e-24	1.35e-21
c83095_g1	PREDICTED: GDP-L-galactose phosphorylase 2-like [Populus euphratica]			12.8112	45.2876	-1.8217	1.96e-05	0.0020133
c58788_g1	hypothetical protein POPTR_0014s09080g [Populus trichocarpa]>gi|222861622|gb|EEE99164.1| hypothetical protein POPTR_0014s09080g [Populus trichocarpa]			31.7717	113.396	-1.8356	1.1e-11	2.83e-09
c53482_g1	PREDICTED: uncharacterized protein LOC105142581 isoform X2 [Populus euphratica]			24.5975	87.9807	-1.8387	2.09e-09	4.09e-07
c67599_g1	hypothetical protein POPTR_0017s08230g [Populus trichocarpa]>gi|550319757|gb|ERP50855.1| hypothetical protein POPTR_0017s08230g [Populus trichocarpa]			15.979	57.671	-1.8517	1.09e-06	0.00014426
c62717_g2	PREDICTED: probable trehalose-phosphate phosphatase F [Populus euphratica]>gi|743808451|ref|XP_011018262.1| PREDICTED: probable trehalose-phosphate phosphatase F [Populus euphratica]>gi|743808455|ref|XP_011018263.1| PREDICTED: probable trehalose-phosphate phosphatase F [Populus euphratica]>gi|743808459|ref|XP_011018264.1| PREDICTED: probable trehalose-phosphate phosphatase F [Populus euphratica]>…			17.59	64.1398	-1.8665	2.35e-07	3.49e-05
c70982_g1	unknown [Populus trichocarpa x Populus deltoides]			1136	4446.03	-1.9686	0	0
c55089_g1	hypothetical protein POPTR_0009s12890g [Populus trichocarpa]>gi|550331615|gb|EEE86957.2| hypothetical protein POPTR_0009s12890g [Populus trichocarpa]			16.771	67.4597	-2.0081	2.47e-08	4.31e-06
c71131_g1	hypothetical protein POPTR_0056s00220g [Populus trichocarpa]>gi|550311624|gb|ERP47947.1| hypothetical protein POPTR_0056s00220g [Populus trichocarpa]			12.5783	51.5972	-2.0364	8.57e-07	0.00011513
c63654_g1	Ferredoxin--nitrite reductase family protein [Populus trichocarpa]>gi|550341026|gb|ERP62205.1| Ferredoxin--nitrite reductase family protein [Populus trichocarpa]			95.8277	393.908	-2.0393	3.3e-42	3.93e-39
c3174_g1	photosystem I subunit VII (chloroplast) [Masdevallia picturata]>gi|657406378|gb|AID52097.1| photosystem I subunit VII (chloroplast) [Masdevallia picturata]			49.7074	205.563	-2.0481	6.06e-23	3.23e-20
c48605_g1	hypothetical protein POPTR_0003s13650g [Populus trichocarpa]>gi|222841977|gb|EEE79524.1| hypothetical protein POPTR_0003s13650g [Populus trichocarpa]			18.4481	80.6686	-2.1285	2.34e-10	5.22e-08
c69834_g1	hypothetical protein POPTR_0001s24160g [Populus trichocarpa]>gi|550348065|gb|EEE84699.2| hypothetical protein POPTR_0001s24160g [Populus trichocarpa]			8.01281	35.322	-2.1402	2.57e-05	0.0025264
c67635_g1	hypothetical protein POPTR_0005s16000g [Populus trichocarpa]>gi|550339096|gb|ERP61272.1| hypothetical protein POPTR_0005s16000g [Populus trichocarpa]			7.87306	35.1451	-2.1583	2.43e-05	0.0024272
c88160_g1	Os03g0284400 [Oryza sativa Japonica Group]>gi|3777602|gb|AAC64971.1| 50S ribosomal protein L10 [Oryza sativa Japonica Group]>gi|108707547|gb|ABF95342.1| ribosomal protein L10 containing protein, expressed [Oryza sativa Japonica Group]>gi|113548232|dbj|BAF11675.1| Os03g0284400 [Oryza sativa Japonica Group]>gi|215697245|dbj|BAG91239.1| unnamed protein product [Oryza sativa Japonica Group]>gi|222624…			7.7333	35.381	-2.1938	1.87e-05	0.0019414
c54515_g1	hypothetical protein POPTR_0440s00200g, partial [Populus trichocarpa]>gi|550309083|gb|ERP46887.1| hypothetical protein POPTR_0440s00200g, partial [Populus trichocarpa]			10.7614	49.8282	-2.2111	3.31e-07	4.71e-05
c54328_g1	PREDICTED: DNA-directed RNA polymerase subunit beta'-like [Solanum tuberosum]			244.764	1136.73	-2.2154	1.08e-131	4.27e-128
c45589_g1	hypothetical protein B456_011G148900, partial [Gossypium raimondii]			13.277	62.8602	-2.2432	7.19e-09	1.34e-06
c60108_g1	glutaredoxin family protein [Populus trichocarpa]>gi|222841092|gb|EEE78639.1| glutaredoxin family protein [Populus trichocarpa]			22.8738	120.295	-2.3948	7.72e-17	2.78e-14
c66563_g1	nitrate reductase family protein [Populus trichocarpa]>gi|222856864|gb|EEE94411.1| nitrate reductase family protein [Populus trichocarpa]			81.8053	434.066	-2.4076	7.92e-57	1.23e-53
c56577_g1	hypothetical protein POPTR_0014s11960g, partial [Populus trichocarpa]>gi|550324031|gb|ERP53242.1| hypothetical protein POPTR_0014s11960g, partial [Populus trichocarpa]			6.24254	34.0247	-2.4464	7.12e-06	0.00080681
c63519_g1	hypothetical protein POPTR_0014s14730g [Populus trichocarpa]>gi|550324217|gb|EEE98764.2| hypothetical protein POPTR_0014s14730g [Populus trichocarpa]			7.45378	43.9903	-2.5611	1.57e-07	2.43e-05
c60796_g1	hypothetical protein POPTR_0009s09710g [Populus trichocarpa]>gi|222849560|gb|EEE87107.1| hypothetical protein POPTR_0009s09710g [Populus trichocarpa]			11.6465	76.8357	-2.7219	7.42e-13	2.18e-10
c63353_g5	hypothetical protein B456_001G165500 [Gossypium raimondii]			4.00641	28.5406	-2.8326	8e-06	0.00089262
c72174_g1	glutaredoxin family protein [Populus trichocarpa]>gi|550333720|gb|ERP57996.1| glutaredoxin family protein [Populus trichocarpa]			10.2024	80.3148	-2.9768	1.55e-14	5.01e-12
c68972_g1	cytochrome oxidase subunit 1, partial (mitochondrion) [Populus tremuloides]			5.12447	41.6316	-3.0222	2.49e-08	4.33e-06
c45661_g1	PREDICTED: uncharacterized protein LOC105127203 isoform X1 [Populus euphratica]>gi|743842430|ref|XP_011026694.1| PREDICTED: uncharacterized protein LOC105127203 isoform X1 [Populus euphratica]			1.02489	20.6389	-4.3318	6.66e-06	0.00076129
c52620_g2	chlorophyll a/b binding protein [Oryza sativa Japonica Group]			0	15.8035	-4.9822	5e-05	0.0045842
c42844_g1	Os12g0274700 [Oryza sativa Japonica Group]>gi|122234140|sp|Q0INY7.1|RBS1_ORYSJ RecName: Full=Ribulose bisphosphate carboxylase small chain, chloroplastic; Short=Ribulose bisphosphate carboxylase small chain C; Short=RuBisCO small subunit; Short=RuBisCO small subunit C; Flags: Precursor>gi|158513174|sp|A2Y205.2|RBS1_ORYSI RecName: Full=Ribulose bisphosphate carboxylase small chain, chloroplastic; …			0	15.8625	-4.9875	4.82e-05	0.0044823
c52620_g1	chlorophyll a/b-binding preprotein (AA -28 to 235) [Oryza sativa]			0	18.8109	-5.2335	8.5e-06	0.00094243
c459_g1	hypothetical protein POPTR_0008s01360g [Populus trichocarpa]>gi|550332155|gb|EEE88334.2| hypothetical protein POPTR_0008s01360g [Populus trichocarpa]			0	23.3514	-5.5454	6.29e-07	8.61e-05
c33164_g2	integrase [Populus trichocarpa]			0	38.3884	-6.2626	1.8e-10	4.16e-08
c52874_g1	PREDICTED: enhancer of mRNA-decapping protein 4-like [Populus euphratica]>gi|743923363|ref|XP_011005772.1| PREDICTED: enhancer of mRNA-decapping protein 4-like [Populus euphratica]			0	233.161	-8.8652	8.77e-46	1.1e-42
