# Supplementary material for: Genomewide analysis of the lateral organ boundaries domain gene family in Eucalyptus grandis reveals members that differentially impact secondary growth
Source: Plant Biotechnol J. 2017 Jul 25;16(1):124–36. doi: 10.1111/pbi.12754 (PMC5785364; doi:10.1111/pbi.12754)
Supplement: Supplementary file 3 — Table S9 The differentially expressed genes between EgLBD29‐oe and WT‐84k plants. [file PBI-16-124-s002.xls]

## Sheet: LBD29vsCK84k.DEG
Table S9 The differentially expressed genes between EgLBD29-oe and WT-84k plants.
gene_id	gene anotation			readcount in EgLBD29-oe plant	readcount in WT-84k	log2FoldChange	p-value	q-value
c78467_g1	NPTII [Nicotiana tabacum]			78.1565	0.0574723	10.409	1.28e-13	3.06e-11
c65329_g1	terpene synthase 1 [Populus trichocarpa]			49.3922	0.344834	7.1622	1.21e-12	2.76e-10
c65329_g2	hypothetical protein POPTR_0001s44080g [Populus trichocarpa]>gi|566154740|ref|XP_006370592.1| hypothetical protein POPTR_0001s44080g [Populus trichocarpa]>gi|550349795|gb|ERP67158.1| hypothetical protein POPTR_0001s44080g [Populus trichocarpa]>gi|550349798|gb|ERP67161.1| hypothetical protein POPTR_0001s44080g [Populus trichocarpa]			20.6278	0.229889	6.4875	2.97e-06	0.00030925
c64719_g2	PREDICTED: protein ENHANCED DISEASE RESISTANCE 2-like [Populus euphratica]			7201.74	90.6914	6.3112	0	0
c68411_g1	wound-inducible 4, partial [Populus tremula x Populus alba]			7541.82	100.806	6.2253	0	0
c72766_g1	kunitz trypsin inhibitor [Populus tremula]>gi|65305991|emb|CAI77865.1| kunitz trypsin inhibitor [Populus tremula]>gi|65305993|emb|CAI77866.1| kunitz trypsin inhibitor [Populus tremula]			234.985	3.79317	5.953	1.02e-56	1.25e-53
c70385_g1	PREDICTED: uncharacterized protein At5g41620-like isoform X2 [Populus euphratica]			17.1383	0.287362	5.8982	1.81e-05	0.0015799
c52463_g1	hypothetical protein POPTR_0006s10200g [Populus trichocarpa]>gi|222855120|gb|EEE92667.1| hypothetical protein POPTR_0006s10200g [Populus trichocarpa]			81.4226	1.6667	5.6104	9.63e-21	3.76e-18
c20806_g1	PREDICTED: mannose/glucose-specific lectin-like isoform X3 [Populus euphratica]			1011.34	22.5292	5.4883	3.23e-237	2.38e-233
c70813_g1	hypothetical protein POPTR_0092s00200g [Populus trichocarpa]>gi|550310895|gb|ERP47750.1| hypothetical protein POPTR_0092s00200g [Populus trichocarpa]			172.357	3.96559	5.4417	6.07e-42	5.05e-39
c60762_g1	sulfotransferase family protein [Populus trichocarpa]>gi|222842242|gb|EEE79789.1| sulfotransferase family protein [Populus trichocarpa]			62.7429	1.60923	5.285	3.11e-16	9.22e-14
c52134_g1	PREDICTED: ABC transporter G family member 15-like isoform X1 [Populus euphratica]			35.7549	0.919558	5.2811	6.99e-10	1.23e-07
c67292_g3	hypothetical protein POPTR_0001s16370g [Populus trichocarpa]>gi|550347449|gb|ERP65659.1| hypothetical protein POPTR_0001s16370g [Populus trichocarpa]			20.0548	0.689668	4.8619	4.88e-06	0.00047962
c63116_g1	hypothetical protein POPTR_0003s06670g [Populus trichocarpa]>gi|222841550|gb|EEE79097.1| hypothetical protein POPTR_0003s06670g [Populus trichocarpa]			64.863	2.41384	4.748	2.73e-16	8.13e-14
c61829_g3	PREDICTED: uncharacterized protein LOC105108965 isoform X3 [Populus euphratica]			27.16	1.14945	4.5625	1.49e-07	1.89e-05
c56143_g1	PREDICTED: protein TIFY 9-like [Populus euphratica]			165.71	7.41393	4.4823	3.13e-38	2.57e-35
c59114_g1	hypothetical protein POPTR_0003s22100g [Populus trichocarpa]>gi|550343758|gb|ERP63897.1| hypothetical protein POPTR_0003s22100g [Populus trichocarpa]			17.5336	0.804613	4.4457	2.7e-05	0.002271
c22566_g1	hypothetical protein POPTR_0004s05380g [Populus trichocarpa]>gi|550340382|gb|EEE85595.2| hypothetical protein POPTR_0004s05380g [Populus trichocarpa]			158.376	8.04613	4.2989	6.61e-36	5.02e-33
c63594_g1	hypothetical protein POPTR_0016s02070g [Populus trichocarpa]>gi|550320619|gb|EEF04314.2| hypothetical protein POPTR_0016s02070g [Populus trichocarpa]			82.9697	4.3679	4.2476	1.79e-19	6.6e-17
c71764_g1	hypothetical protein POPTR_0002s15150g [Populus trichocarpa]>gi|550345062|gb|EEE80579.2| hypothetical protein POPTR_0002s15150g [Populus trichocarpa]			72.0828	4.42537	4.0258	1.2e-16	3.66e-14
c5813_g1	PREDICTED: ribosome production factor 2 homolog [Populus euphratica]			904.415	59.7712	3.9195	4.46e-186	2.56e-182
c69282_g4	hypothetical protein POPTR_0003s18820g [Populus trichocarpa]>gi|550343494|gb|ERP63758.1| hypothetical protein POPTR_0003s18820g [Populus trichocarpa]			47.7878	3.16098	3.9182	2.29e-11	4.66e-09
c56771_g1	PREDICTED: bark storage protein A-like [Populus euphratica]			5188.7	365.697	3.8267	0	0
c62154_g1	hypothetical protein POPTR_0016s12440g [Populus trichocarpa]>gi|222868212|gb|EEF05343.1| hypothetical protein POPTR_0016s12440g [Populus trichocarpa]			447.624	33.1615	3.7547	1.9e-90	3.38e-87
c54660_g1	hypothetical protein POPTR_0003s07910g [Populus trichocarpa]>gi|222841734|gb|EEE79281.1| hypothetical protein POPTR_0003s07910g [Populus trichocarpa]			45.152	3.39087	3.7351	1.63e-10	3.08e-08
c71336_g1	PREDICTED: laccase-14-like [Populus euphratica]			29.5665	2.24142	3.7215	2.39e-07	2.96e-05
c63322_g1	triacylglycerol lipase [Populus tomentosa]			483.035	37.357	3.6927	2.63e-96	5.66e-93
c60853_g1	PREDICTED: 40S ribosomal protein S3-1-like [Populus euphratica]			27.2746	2.29889	3.5685	1.04e-06	0.00011768
c61690_g1	PREDICTED: protein TIFY 10A [Populus euphratica]			275.84	23.966	3.5248	6.64e-54	7.96e-51
c12698_g1	PREDICTED: UPF0481 protein At3g47200-like [Populus euphratica]			19.0807	1.72417	3.4681	5.37e-05	0.0041811
c68592_g2	hypothetical protein POPTR_0001s05330g [Populus trichocarpa]>gi|550346566|gb|ERP65133.1| hypothetical protein POPTR_0001s05330g [Populus trichocarpa]			441.55	41.1502	3.4236	3.09e-83	5.31e-80
c71858_g1	hypothetical protein POPTR_0001s39630g [Populus trichocarpa]>gi|550349294|gb|ERP66684.1| hypothetical protein POPTR_0001s39630g [Populus trichocarpa]			511.971	50.2308	3.3494	1.74e-94	3.6e-91
c66237_g1	unknown [Populus trichocarpa]			442.868	47.0699	3.234	1.45e-79	2.27e-76
c67564_g1	plant neutral invertase, partial [Populus angustifolia]>gi|549444943|gb|AGX27473.1| plant neutral invertase, partial [Populus angustifolia]>gi|549444945|gb|AGX27474.1| plant neutral invertase, partial [Populus angustifolia]>gi|549444947|gb|AGX27475.1| plant neutral invertase, partial [Populus angustifolia]>gi|549444949|gb|AGX27476.1| plant neutral invertase, partial [Populus angustifolia]>gi|5494…			293.717	32.9317	3.1569	2.89e-52	3.24e-49
c63823_g1	PREDICTED: vacuolar amino acid transporter 1-like [Populus euphratica]			25.7275	2.93109	3.1338	7.22e-06	0.00068876
c67319_g1	hypothetical protein POPTR_0005s09460g [Populus trichocarpa]>gi|222855828|gb|EEE93375.1| hypothetical protein POPTR_0005s09460g [Populus trichocarpa]			595.857	69.0243	3.1098	1.05e-102	2.58e-99
c62303_g1	PREDICTED: glucan endo-1,3-beta-glucosidase, basic isoform-like [Populus euphratica]			118.323	13.8508	3.0947	1.11e-21	4.69e-19
c66051_g1	PREDICTED: ricin-like [Populus euphratica]			95.1171	11.1496	3.0927	9.96e-18	3.25e-15
c38574_g1	hypothetical protein POPTR_0019s10390g [Populus trichocarpa]>gi|550317215|gb|ERP49237.1| hypothetical protein POPTR_0019s10390g [Populus trichocarpa]			31.8585	3.7357	3.0922	6.98e-07	8.18e-05
c59545_g1	kunitz trypsin inhibitor TI3 [Populus tremula]>gi|53139742|emb|CAH59179.1| kunitz trypsin inhibitor TI3 [Populus tremula]>gi|53139758|emb|CAH59187.1| kunitz trypsin inhibitor TI3 [Populus tremula]			982.113	115.807	3.0842	1.01e-166	5.2e-163
c69129_g1	naregenin-chalcone synthase family protein [Populus trichocarpa]>gi|118486573|gb|ABK95125.1| unknown [Populus trichocarpa]>gi|222846540|gb|EEE84087.1| naregenin-chalcone synthase family protein [Populus trichocarpa]			30.3114	3.62076	3.0655	1.44e-06	0.00015853
c61553_g1	unknown [Populus trichocarpa]			310.334	37.472	3.0499	2.04e-53	2.39e-50
c66732_g1	basic helix-loop-helix family protein [Populus trichocarpa]>gi|222843158|gb|EEE80705.1| basic helix-loop-helix family protein [Populus trichocarpa]			186.223	23.1039	3.0108	2.31e-32	1.53e-29
c14694_g1	hypothetical protein POPTR_0061s00220g [Populus trichocarpa]>gi|550311587|gb|ERP47927.1| hypothetical protein POPTR_0061s00220g [Populus trichocarpa]			42.6308	5.34493	2.9957	1.58e-08	2.24e-06
c66785_g1	PREDICTED: cytochrome P450 94A1-like [Populus euphratica]			306.495	38.8513	2.9798	1.23e-51	1.29e-48
c63812_g2	PREDICTED: ethylene-responsive transcription factor ERF023-like [Populus euphratica]>gi|743828014|ref|XP_011023166.1| PREDICTED: ethylene-responsive transcription factor ERF023-like [Populus euphratica]>gi|743828018|ref|XP_011023167.1| PREDICTED: ethylene-responsive transcription factor ERF023-like [Populus euphratica]			26.1859	3.79317	2.7873	1.95e-05	0.001686
c64587_g1	hypothetical protein POPTR_0010s22870g [Populus trichocarpa]>gi|222864342|gb|EEF01473.1| hypothetical protein POPTR_0010s22870g [Populus trichocarpa]			30.1968	4.42537	2.7705	4.84e-06	0.00047691
c64407_g1	hypothetical protein POPTR_0008s01110g [Populus trichocarpa]>gi|550332128|gb|EEE88324.2| hypothetical protein POPTR_0008s01110g [Populus trichocarpa]			49.2776	7.35646	2.7438	6.25e-09	9.56e-07
c66049_g1	omega-3 desaturase family protein [Populus trichocarpa]>gi|222868215|gb|EEF05346.1| omega-3 desaturase family protein [Populus trichocarpa]			84.3448	12.7014	2.7313	3.39e-14	8.48e-12
c58783_g1	chitinase 2 [Populus x canadensis]			106.978	16.2072	2.7226	1.53e-17	4.96e-15
c59400_g2	hypothetical protein POPTR_0019s04130g [Populus trichocarpa]>gi|222862235|gb|EEE99741.1| hypothetical protein POPTR_0019s04130g [Populus trichocarpa]			29.7384	4.54032	2.7115	7.3e-06	0.0006936
c69129_g2	PREDICTED: chalcone synthase 1-like isoform X1 [Populus euphratica]>gi|743818539|ref|XP_011020678.1| PREDICTED: chalcone synthase 1-like isoform X1 [Populus euphratica]>gi|743818543|ref|XP_011020679.1| PREDICTED: chalcone synthase 1-like isoform X1 [Populus euphratica]			36.0987	5.68976	2.6655	9.81e-07	0.00011223
c55302_g1	kunitz trypsin inhibitor [Populus tremula]>gi|65305835|emb|CAI77787.1| kunitz trypsin inhibitor [Populus tremula]			63.2586	10.345	2.6123	1.47e-10	2.79e-08
c50092_g1	hypothetical protein POPTR_0013s14040g [Populus trichocarpa]>gi|118481447|gb|ABK92666.1| unknown [Populus trichocarpa]>gi|222857743|gb|EEE95290.1| hypothetical protein POPTR_0013s14040g [Populus trichocarpa]			31.2282	5.11504	2.61	6.78e-06	0.00064889
c62512_g1	PREDICTED: bidirectional sugar transporter SWEET17 isoform X1 [Populus euphratica]			43.0892	7.24152	2.573	1.57e-07	1.98e-05
c30802_g2	hypothetical protein POPTR_0011s03110g [Populus trichocarpa]>gi|550327468|gb|EEE97362.2| hypothetical protein POPTR_0011s03110g [Populus trichocarpa]			28.6497	4.94262	2.5352	2.23e-05	0.0018994
c59096_g1	hypothetical protein POPTR_0010s04530g [Populus trichocarpa]>gi|550329051|gb|ERP55976.1| hypothetical protein POPTR_0010s04530g [Populus trichocarpa]			55.2367	9.54041	2.5335	3.96e-09	6.25e-07
c68812_g2	hypothetical protein POPTR_0007s05070g [Populus trichocarpa]>gi|550334163|gb|EEE90413.2| hypothetical protein POPTR_0007s05070g [Populus trichocarpa]			92.0803	16.3221	2.4961	4.9e-14	1.22e-11
c70033_g1	PREDICTED: allene oxide synthase, chloroplastic-like [Populus euphratica]			52.0279	9.31052	2.4824	1.65e-08	2.34e-06
c55968_g1	myb family transcription factor family protein [Populus trichocarpa]>gi|222850202|gb|EEE87749.1| myb family transcription factor family protein [Populus trichocarpa]			34.9527	6.37943	2.4539	4.3e-06	0.00043022
c93743_g1	hypothetical protein POPTR_0016s14620g, partial [Populus trichocarpa]>gi|550321517|gb|ERP51851.1| hypothetical protein POPTR_0016s14620g, partial [Populus trichocarpa]			30.426	5.63229	2.4335	1.98e-05	0.0017043
c45171_g1	hypothetical protein POPTR_0018s10730g [Populus trichocarpa]>gi|222865932|gb|EEF03063.1| hypothetical protein POPTR_0018s10730g [Populus trichocarpa]			93.9139	17.8739	2.3935	1.14e-13	2.73e-11
c54477_g1	PREDICTED: uncharacterized protein LOC105116539 [Populus euphratica]>gi|743935740|ref|XP_011012247.1| PREDICTED: uncharacterized protein LOC105116539 [Populus euphratica]			32.2023	6.14954	2.3886	1.41e-05	0.0012614
c62878_g1	hypothetical protein POPTR_0008s13060g [Populus trichocarpa]>gi|550332959|gb|EEE89815.2| hypothetical protein POPTR_0008s13060g [Populus trichocarpa]			181.697	34.7708	2.3856	6.63e-25	3.23e-22
c70176_g2	hypothetical protein POPTR_0009s14090g [Populus trichocarpa]>gi|222850099|gb|EEE87646.1| hypothetical protein POPTR_0009s14090g [Populus trichocarpa]			57.3568	10.9772	2.3855	7.04e-09	1.06e-06
c65797_g3	Cys/Met metabolism pyridoxal-phosphate-dependent enzyme family protein [Populus trichocarpa]>gi|222846686|gb|EEE84233.1| Cys/Met metabolism pyridoxal-phosphate-dependent enzyme family protein [Populus trichocarpa]			810.217	156.567	2.3715	2.63e-104	6.78e-101
c58898_g1	annexin 4 family protein [Populus trichocarpa]>gi|222846473|gb|EEE84020.1| annexin 4 family protein [Populus trichocarpa]			325.576	64.2541	2.3411	2.3e-42	2.01e-39
c54497_g1	unknown [Populus trichocarpa]			87.8974	17.4141	2.3356	1.47e-12	3.35e-10
c71543_g1	acyl-CoA oxidase family protein [Populus trichocarpa]>gi|550347354|gb|ERP65564.1| acyl-CoA oxidase family protein [Populus trichocarpa]			952.489	191.268	2.3161	6.87e-119	2.21e-115
c47679_g1	terpene synthase [Populus trichocarpa]			34.437	6.95415	2.308	1.09e-05	0.00099916
c60735_g1	1,3-beta-D-glucanase GH17_39 [Populus tremula x Populus tremuloides]			39.8231	8.1036	2.297	2.41e-06	0.00025738
c70033_g2	allene oxide synthase family protein [Populus trichocarpa]>gi|222844179|gb|EEE81726.1| allene oxide synthase family protein [Populus trichocarpa]			83.5426	17.0693	2.2911	9.18e-12	1.96e-09
c56719_g1	kunitz trypsin inhibitor [Populus tremula]			180.894	37.4145	2.2735	1.75e-23	7.64e-21
c61811_g1	hypothetical protein POPTR_0001s266801g, partial [Populus trichocarpa]>gi|550348251|gb|ERP66164.1| hypothetical protein POPTR_0001s266801g, partial [Populus trichocarpa]			139.868	29.081	2.2659	1.9e-18	6.49e-16
c65224_g2	hypothetical protein POPTR_0018s09440g [Populus trichocarpa]>gi|222866459|gb|EEF03590.1| hypothetical protein POPTR_0018s09440g [Populus trichocarpa]			35.3538	7.41393	2.2536	1.13e-05	0.0010282
c61767_g3	PREDICTED: inositol oxygenase 2 [Populus euphratica]			38.6199	8.21855	2.2324	5.07e-06	0.00049594
c66879_g1	unknown [Populus trichocarpa]			424.589	90.404	2.2316	1.11e-51	1.2e-48
c71092_g1	unknown [Populus trichocarpa]			192.755	41.5525	2.2138	3.71e-24	1.71e-21
c66049_g2	omega-3 desaturase family protein [Populus trichocarpa]>gi|222855122|gb|EEE92669.1| omega-3 desaturase family protein [Populus trichocarpa]			166.684	36.0352	2.2096	4.63e-21	1.87e-18
c70506_g1	hypothetical protein POPTR_0001s16780g [Populus trichocarpa]>gi|550347493|gb|ERP65701.1| hypothetical protein POPTR_0001s16780g [Populus trichocarpa]			181.124	40.0582	2.1768	2.38e-22	1.02e-19
c67271_g2	hypothetical protein POPTR_0073s00220g [Populus trichocarpa]>gi|550311454|gb|ERP47845.1| hypothetical protein POPTR_0073s00220g [Populus trichocarpa]			495.812	110.174	2.17	5.02e-58	6.32e-55
c62088_g2	polyphenol oxidase [Populus tremuloides]			80.7923	17.9888	2.1671	9.42e-11	1.82e-08
c57788_g1	PREDICTED: thaumatin-like protein 1 isoform X1 [Populus euphratica]			198.772	44.5411	2.1579	4.04e-24	1.83e-21
c57559_g1	PREDICTED: myb-related protein Myb4-like [Populus euphratica]			39.4793	9.1381	2.1111	8.53e-06	0.00080139
c61015_g1	vacuolar processing enzyme a [Populus tomentosa]			570.302	132.359	2.1073	4.43e-64	6.01e-61
c34763_g1	subtilase family protein [Populus trichocarpa]>gi|550334612|gb|EEE90584.2| subtilase family protein [Populus trichocarpa]			117.75	27.5293	2.0967	1.95e-14	4.96e-12
c56504_g4	hypothetical protein POPTR_0009s11920g [Populus trichocarpa]>gi|118481677|gb|ABK92779.1| unknown [Populus trichocarpa]>gi|118481702|gb|ABK92791.1| unknown [Populus trichocarpa]>gi|118482754|gb|ABK93295.1| unknown [Populus trichocarpa]>gi|118483202|gb|ABK93505.1| unknown [Populus trichocarpa]>gi|550331547|gb|ERP57038.1| hypothetical protein POPTR_0009s11920g [Populus trichocarpa]			2930.98	688.864	2.0891	0	0
c65241_g1	pathogenesis related protein-1 [Populus tomentosa]			373.077	87.8177	2.0869	5.05e-42	4.27e-39
c71047_g1	FLAVIN-BINDING KELCH DOMAIN F BOX family protein [Populus trichocarpa]>gi|550332993|gb|EEE89832.2| FLAVIN-BINDING KELCH DOMAIN F BOX family protein [Populus trichocarpa]			422.641	100.921	2.0662	8.77e-47	8.38e-44
c66703_g1	unknown [Populus trichocarpa]			165.366	40.1732	2.0414	4.97e-19	1.81e-16
c59677_g1	hypothetical protein POPTR_0006s18240g [Populus trichocarpa]>gi|550336548|gb|ERP59589.1| hypothetical protein POPTR_0006s18240g [Populus trichocarpa]			558.67	136.152	2.0368	3.72e-60	4.93e-57
c60450_g1	PREDICTED: uncharacterized protein LOC105124658 isoform X1 [Populus euphratica]			50.9965	12.4715	2.0318	8.06e-07	9.38e-05
c70568_g1	pyruvate decarboxylase family protein [Populus trichocarpa]>gi|222867627|gb|EEF04758.1| pyruvate decarboxylase family protein [Populus trichocarpa]			188.401	46.4951	2.0187	3.61e-21	1.47e-18
c56504_g3	glycine-rich protein [Oryza sativa Japonica Group]			1232.68	305.178	2.0141	1.37e-128	5.89e-125
c55697_g1	PREDICTED: dnaJ homolog subfamily B member 6-like isoform X1 [Populus euphratica]			141.587	35.403	1.9997	4.11e-16	1.21e-13
c54755_g1	hypothetical protein POPTR_0009s09930g [Populus trichocarpa]>gi|550331412|gb|ERP56980.1| hypothetical protein POPTR_0009s09930g [Populus trichocarpa]			63.4305	16.0923	1.9788	6.42e-08	8.45e-06
c68864_g1	PREDICTED: probable indole-3-acetic acid-amido synthetase GH3.5 [Populus euphratica]			45.4385	11.5519	1.9758	4.84e-06	0.00047691
c54298_g1	class 4 pathogenesis-related family protein [Populus trichocarpa]>gi|118487978|gb|ABK95810.1| unknown [Populus trichocarpa]>gi|222857453|gb|EEE95000.1| class 4 pathogenesis-related family protein [Populus trichocarpa]			98.0394	25.1154	1.9648	2.23e-11	4.56e-09
c70572_g1	2-phosphoglycerate kinase-related family protein [Populus trichocarpa]>gi|550341700|gb|ERP62729.1| 2-phosphoglycerate kinase-related family protein [Populus trichocarpa]			93.742	24.1384	1.9574	6.8e-11	1.33e-08
c58779_g1	hydroperoxide lyase family protein [Populus trichocarpa]>gi|550324265|gb|EEE99451.2| hydroperoxide lyase family protein [Populus trichocarpa]			246.33	63.6219	1.953	4.49e-26	2.32e-23
c63300_g1	PREDICTED: phylloplanin-like [Populus euphratica]			821.044	217.073	1.9193	5.61e-81	9.34e-78
c65696_g1	hypothetical protein POPTR_0015s01440g [Populus trichocarpa]>gi|550321736|gb|ERP51897.1| hypothetical protein POPTR_0015s01440g [Populus trichocarpa]			662.096	175.923	1.9121	2.49e-65	3.47e-62
c32899_g1	hypothetical protein POPTR_0009s04580g [Populus trichocarpa]>gi|222850540|gb|EEE88087.1| hypothetical protein POPTR_0009s04580g [Populus trichocarpa]			992.026	264.89	1.905	1.76e-96	3.95e-93
c71396_g2	PREDICTED: leucine-rich repeat receptor-like serine/threonine/tyrosine-protein kinase SOBIR1 [Populus euphratica]			37.5885	10.0577	1.902	5.08e-05	0.0039898
c60877_g1	prephenate dehydratase family protein [Populus trichocarpa]>gi|118487988|gb|ABK95815.1| unknown [Populus trichocarpa]>gi|550341432|gb|ERP62461.1| prephenate dehydratase family protein [Populus trichocarpa]			39.0782	10.5174	1.8936	3.81e-05	0.0030839
c63403_g1	PREDICTED: uncharacterized protein LOC105137961 [Populus euphratica]			39.8804	11.1496	1.8387	4.56e-05	0.0036246
c59103_g1	ethylene-responsive element-binding family protein [Populus trichocarpa]>gi|550343202|gb|ERP63622.1| ethylene-responsive element-binding family protein [Populus trichocarpa]			57.013	16.1497	1.8198	1.3e-06	0.0001445
c60201_g1	PREDICTED: putative lactoylglutathione lyase [Populus euphratica]>gi|743909004|ref|XP_011047970.1| PREDICTED: putative lactoylglutathione lyase [Populus euphratica]			402.873	114.772	1.8115	1.18e-37	9.33e-35
c60457_g1	thaumatin-like protein/pathogenesis related protein-5 [Populus szechuanica]			81.9956	23.6786	1.792	9.37e-09	1.39e-06
c71450_g1	hypothetical protein POPTR_0010s05400g [Populus trichocarpa]>gi|550329131|gb|EEF01850.2| hypothetical protein POPTR_0010s05400g [Populus trichocarpa]			519.305	150.29	1.7888	3.18e-47	3.1e-44
c62428_g1	PREDICTED: myb family transcription factor APL-like [Populus euphratica]			77.8127	22.5292	1.7882	2.34e-08	3.22e-06
c71031_g1	hypothetical protein POPTR_0018s03000g [Populus trichocarpa]>gi|550317912|gb|EEF03498.2| hypothetical protein POPTR_0018s03000g [Populus trichocarpa]			44.006	12.7589	1.7862	2.71e-05	0.0022716
c68812_g1	hypothetical protein POPTR_0005s07360g [Populus trichocarpa]>gi|550338322|gb|EEE93292.2| hypothetical protein POPTR_0005s07360g [Populus trichocarpa]			62.0553	18.0463	1.7819	6.52e-07	7.67e-05
c66161_g3	hypothetical protein POPTR_0014s11490g [Populus trichocarpa]>gi|222861745|gb|EEE99287.1| hypothetical protein POPTR_0014s11490g [Populus trichocarpa]			40.8545	11.8968	1.7799	5.49e-05	0.0042739
c55088_g1	PREDICTED: desiccation-related protein PCC13-62 [Populus euphratica]>gi|743904423|ref|XP_011045584.1| PREDICTED: desiccation-related protein PCC13-62 [Populus euphratica]			289.763	85.4039	1.7625	1.43e-26	7.61e-24
c71373_g5	mangrin family protein [Populus trichocarpa]>gi|118484502|gb|ABK94126.1| unknown [Populus trichocarpa]>gi|550340728|gb|EEE86462.2| mangrin family protein [Populus trichocarpa]			277.215	81.8406	1.7601	1.91e-25	9.49e-23
c61170_g1	phenylalanine ammonia-lyase [Populus tremuloides]			3076.07	911.224	1.7552	1.4e-263	1.2e-259
c64565_g2	PREDICTED: GDSL esterase/lipase At1g29670-like [Populus euphratica]			55.7524	16.6095	1.747	3.32e-06	0.00034043
c52254_g1	pinoresinol-lariciresinol reductase family protein [Populus trichocarpa]>gi|222841798|gb|EEE79345.1| pinoresinol-lariciresinol reductase family protein [Populus trichocarpa]			42.8027	12.8163	1.7397	4.86e-05	0.0038353
c71017_g1	hypothetical protein POPTR_0001s43260g, partial [Populus trichocarpa]>gi|550349691|gb|EEE83747.2| hypothetical protein POPTR_0001s43260g, partial [Populus trichocarpa]			75.1196	22.6441	1.7301	8.32e-08	1.08e-05
c45023_g1	hypothetical protein POPTR_0001s00970g [Populus trichocarpa]>gi|550346152|gb|ERP64818.1| hypothetical protein POPTR_0001s00970g [Populus trichocarpa]			428.715	129.83	1.7234	2.39e-37	1.86e-34
c63584_g1	unknown [Populus trichocarpa]			245.643	74.5416	1.7204	4.7e-22	2e-19
c59314_g1	hypothetical protein POPTR_0015s04050g [Populus trichocarpa]>gi|550321901|gb|EEF06199.2| hypothetical protein POPTR_0015s04050g [Populus trichocarpa]			55.867	17.0118	1.7155	4.34e-06	0.00043304
c46677_g1	hypothetical protein POPTR_0006s23570g [Populus trichocarpa]>gi|222854490|gb|EEE92037.1| hypothetical protein POPTR_0006s23570g [Populus trichocarpa]			46.4126	14.2531	1.7032	3.1e-05	0.0025655
c66564_g2	hypothetical protein POPTR_0015s04880g [Populus trichocarpa]>gi|550321956|gb|ERP52002.1| hypothetical protein POPTR_0015s04880g [Populus trichocarpa]			334.973	102.933	1.7023	4.62e-29	2.74e-26
c62319_g1	chalcone synthase [Populus alba]>gi|87132979|gb|ABD24224.1| chalcone synthase [Populus alba]>gi|87132981|gb|ABD24225.1| chalcone synthase [Populus alba]			80.735	25.0579	1.6879	4.79e-08	6.4e-06
c60877_g2	prephenate dehydratase family protein [Populus trichocarpa]>gi|118487988|gb|ABK95815.1| unknown [Populus trichocarpa]>gi|550341432|gb|ERP62461.1| prephenate dehydratase family protein [Populus trichocarpa]			184.676	57.5873	1.6812	1.83e-16	5.49e-14
c69490_g1	phaseolin G-box binding protein PG2 [Populus trichocarpa]>gi|550346312|gb|ERP64968.1| phaseolin G-box binding protein PG2 [Populus trichocarpa]			279.908	88.335	1.6639	8.3e-24	3.69e-21
c57947_g1	PREDICTED: floral homeotic protein PMADS 2-like isoform X2 [Populus euphratica]			60.5083	19.1383	1.6607	3.01e-06	0.00031156
c46342_g1	hypothetical protein POPTR_0022s00260g [Populus trichocarpa]>gi|550312305|gb|ERP48396.1| hypothetical protein POPTR_0022s00260g [Populus trichocarpa]			279.45	88.5074	1.6587	1.14e-23	5.02e-21
c54466_g1	IAA-amino acid hydrolase [Populus tomentosa]			67.9572	21.5521	1.6568	7.77e-07	9.07e-05
c56485_g1	hypothetical protein POPTR_0018s13170g [Populus trichocarpa]>gi|222866090|gb|EEF03221.1| hypothetical protein POPTR_0018s13170g [Populus trichocarpa]			49.0484	15.575	1.655	2.74e-05	0.0022913
c71674_g2	hypothetical protein POPTR_0001s06240g [Populus trichocarpa]>gi|550346641|gb|ERP65180.1| hypothetical protein POPTR_0001s06240g [Populus trichocarpa]			128.752	40.9778	1.6517	1.15e-11	2.45e-09
c64257_g1	annexin 3 family protein [Populus trichocarpa]>gi|550346625|gb|EEE82559.2| annexin 3 family protein [Populus trichocarpa]			88.9861	28.5063	1.6423	1.93e-08	2.7e-06
c63982_g1	hypothetical protein POPTR_0001s16790g [Populus trichocarpa]>gi|550347495|gb|ERP65703.1| hypothetical protein POPTR_0001s16790g [Populus trichocarpa]			188.057	61.2081	1.6194	6.3e-16	1.8e-13
c69136_g1	PREDICTED: two-component response regulator-like APRR5 isoform X1 [Populus euphratica]>gi|743922561|ref|XP_011005353.1| PREDICTED: two-component response regulator-like APRR5 isoform X1 [Populus euphratica]>gi|743922563|ref|XP_011005356.1| PREDICTED: two-component response regulator-like APRR5 isoform X1 [Populus euphratica]			351.131	114.542	1.6161	2.75e-28	1.61e-25
c68553_g1	hypothetical protein POPTR_0004s01990g [Populus trichocarpa]>gi|118486164|gb|ABK94925.1| unknown [Populus trichocarpa]>gi|222848567|gb|EEE86114.1| hypothetical protein POPTR_0004s01990g [Populus trichocarpa]			1667.82	544.206	1.6157	9.89e-128	3.92e-124
c62088_g1	polyphenol oxidase [Populus tremuloides]			47.9024	15.6325	1.6156	4.65e-05	0.0036867
c71296_g3	BTB/POZ domain-containing family protein [Populus trichocarpa]>gi|222842369|gb|EEE79916.1| BTB/POZ domain-containing family protein [Populus trichocarpa]			261.458	85.5189	1.6123	2.09e-21	8.54e-19
c60051_g1	PREDICTED: carboxymethylenebutenolidase homolog [Populus euphratica]			71.1087	23.5062	1.597	8.67e-07	0.00010008
c72429_g1	PREDICTED: 4-alpha-glucanotransferase DPE2-like [Populus euphratica]>gi|743896145|ref|XP_011041347.1| PREDICTED: 4-alpha-glucanotransferase DPE2-like [Populus euphratica]			234.126	77.8176	1.5891	5.87e-19	2.1e-16
c57798_g1	PREDICTED: bidirectional sugar transporter SWEET16-like [Populus euphratica]			104.915	35.1731	1.5767	3.23e-09	5.18e-07
c61933_g1	hypothetical protein POPTR_0001s24740g [Populus trichocarpa]>gi|118487589|gb|ABK95620.1| unknown [Populus trichocarpa]>gi|550348104|gb|ERP66094.1| hypothetical protein POPTR_0001s24740g [Populus trichocarpa]			55.3513	18.621	1.5717	1.79e-05	0.0015704
c33918_g1	hypothetical protein POPTR_0009s15140g [Populus trichocarpa]>gi|222850055|gb|EEE87602.1| hypothetical protein POPTR_0009s15140g [Populus trichocarpa]			59.7634	20.1153	1.571	8.37e-06	0.00078834
c37093_g1	mitochondrial import inner membrane translocase subunit Tim17/Tim22/Tim23 family protein [Populus trichocarpa]>gi|118486782|gb|ABK95226.1| unknown [Populus trichocarpa]>gi|222845615|gb|EEE83162.1| mitochondrial import inner membrane translocase subunit Tim17/Tim22/Tim23 family protein [Populus trichocarpa]			60.6802	20.4602	1.5684	7.33e-06	0.00069477
c52278_g1	PREDICTED: phospho-2-dehydro-3-deoxyheptonate aldolase 1, chloroplastic-like [Populus euphratica]			423.787	143.566	1.5616	3.35e-32	2.19e-29
c70049_g1	hypothetical protein POPTR_0012s14970g [Populus trichocarpa]>gi|550327146|gb|EEE97121.2| hypothetical protein POPTR_0012s14970g [Populus trichocarpa]			143.478	48.6216	1.5612	6.36e-12	1.37e-09
c68545_g1	hypothetical protein POPTR_0010s24050g [Populus trichocarpa]>gi|222865463|gb|EEF02594.1| hypothetical protein POPTR_0010s24050g [Populus trichocarpa]			49.9652	16.9543	1.5593	5.1e-05	0.0039961
c72589_g1	paired amphipathic helix repeat-containing family protein [Populus trichocarpa]>gi|550333480|gb|EEE89153.2| paired amphipathic helix repeat-containing family protein [Populus trichocarpa]			578.381	196.326	1.5588	3.27e-43	2.96e-40
c70118_g1	PREDICTED: uncharacterized protein LOC105133067 [Populus euphratica]			173.102	59.6563	1.5369	8.7e-14	2.1e-11
c65058_g2	hypothetical protein POPTR_0018s08300g [Populus trichocarpa]>gi|222866220|gb|EEF03351.1| hypothetical protein POPTR_0018s08300g [Populus trichocarpa]			72.7703	25.2878	1.5249	1.53e-06	0.00016739
c52640_g1	hypothetical protein POPTR_0018s13080g [Populus trichocarpa]>gi|118487149|gb|ABK95403.1| unknown [Populus trichocarpa]>gi|222866656|gb|EEF03787.1| hypothetical protein POPTR_0018s13080g [Populus trichocarpa]			2101.23	732.083	1.5212	8.2e-147	3.85e-143
c67849_g1	PREDICTED: ABC transporter C family member 5 [Populus euphratica]>gi|743833328|ref|XP_011024497.1| PREDICTED: ABC transporter C family member 5 [Populus euphratica]			55.9243	19.6555	1.5085	2.91e-05	0.0024114
c69235_g1	ATP sulfurylase family protein [Populus trichocarpa]>gi|222851467|gb|EEE89014.1| ATP sulfurylase family protein [Populus trichocarpa]			126.173	44.3687	1.5078	3.45e-10	6.3e-08
c65231_g1	PREDICTED: probable beta-D-xylosidase 7 [Populus euphratica]			70.6503	24.8855	1.5054	2.71e-06	0.00028557
c70222_g1	hypothetical protein POPTR_0015s11100g [Populus trichocarpa]>gi|550322466|gb|EEF06400.2| hypothetical protein POPTR_0015s11100g [Populus trichocarpa]			75.2342	26.8971	1.4839	1.68e-06	0.00018222
c66587_g1	hypothetical protein POPTR_0014s15320g [Populus trichocarpa]>gi|550324259|gb|EEE99449.2| hypothetical protein POPTR_0014s15320g [Populus trichocarpa]			53.9188	19.3107	1.4814	5.15e-05	0.0040315
c68962_g1	PREDICTED: probable polyamine oxidase 2 [Populus euphratica]			475.987	170.52	1.481	2.52e-33	1.83e-30
c60138_g1	Dormancy/auxin associated protein, expressed [Oryza sativa Japonica Group]>gi|215686393|dbj|BAG87654.1| unnamed protein product [Oryza sativa Japonica Group]>gi|215737409|dbj|BAG96539.1| unnamed protein product [Oryza sativa Japonica Group]>gi|215737511|dbj|BAG96641.1| unnamed protein product [Oryza sativa Japonica Group]>gi|215737791|dbj|BAG96921.1| unnamed protein product [Oryza sativa Japonica…			59.1331	21.2073	1.4794	2.28e-05	0.0019369
c64930_g1	PREDICTED: transcription factor AS1 [Populus euphratica]>gi|743815105|ref|XP_011019861.1| PREDICTED: transcription factor AS1 [Populus euphratica]>gi|743815109|ref|XP_011019863.1| PREDICTED: transcription factor AS1 [Populus euphratica]			168.289	61.323	1.4564	1.66e-12	3.75e-10
c71333_g2	PREDICTED: vicianin hydrolase-like [Populus euphratica]			88.6056	32.3144	1.4552	3.06e-07	3.72e-05
c58054_g1	unknown [Populus trichocarpa x Populus deltoides]			243.924	90.1166	1.4366	4.05e-17	1.28e-14
c71809_g1	PREDICTED: probable GTP diphosphokinase RSH2, chloroplastic [Populus euphratica]			129.096	48.0469	1.4259	1.17e-09	1.96e-07
c70437_g1	hypothetical protein POPTR_0001s16800g [Populus trichocarpa]>gi|550347496|gb|ERP65704.1| hypothetical protein POPTR_0001s16800g [Populus trichocarpa]			783.628	291.845	1.425	9.19e-51	9.49e-48
c61692_g1	peroxidase (EC 1.11.1.7) A3a precursor - Japanese aspen x large-toothed aspen>gi|1255661|dbj|BAA07240.1| peroidase precursor [Populus sieboldii x Populus grandidentata]			100.217	37.4145	1.4215	8.92e-08	1.16e-05
c65981_g2	In2-1 family protein [Populus trichocarpa]>gi|550321110|gb|EEF04606.2| In2-1 family protein [Populus trichocarpa]			254.238	94.9443	1.421	1.66e-17	5.34e-15
c68164_g1	WRKY transcription factor 1 [(Populus tomentosa x Populus bolleana) x Populus tomentosa]			90.9343	34.3685	1.4037	4.54e-07	5.44e-05
c62142_g1	PREDICTED: probable carboxylesterase 2 [Populus euphratica]			82.0529	31.0351	1.4027	1.68e-06	0.00018222
c69229_g1	glycosyl hydrolase family 1 family protein [Populus trichocarpa]>gi|222869081|gb|EEF06212.1| glycosyl hydrolase family 1 family protein [Populus trichocarpa]			236.876	90.1741	1.3933	5.71e-16	1.66e-13
c45549_g1	PREDICTED: probable protein Pop3 [Populus euphratica]			1206.33	464.434	1.3771	2.78e-73	4.22e-70
c72259_g2	PREDICTED: mechanosensitive ion channel protein 10-like [Populus euphratica]			90.5905	35.5179	1.3508	1.03e-06	0.00011715
c64878_g1	putative metallophosphatase family protein [Populus trichocarpa]>gi|550326779|gb|EEE96946.2| putative metallophosphatase family protein [Populus trichocarpa]			352.22	139.773	1.3334	1.47e-21	6.06e-19
c63863_g1	PREDICTED: protochlorophyllide reductase, chloroplastic isoform X2 [Populus euphratica]>gi|743938496|ref|XP_011013676.1| PREDICTED: protochlorophyllide reductase, chloroplastic isoform X2 [Populus euphratica]			841.959	336.616	1.3226	1.28e-48	1.27e-45
c65198_g1	aspartyl protease family protein [Populus trichocarpa]>gi|550345206|gb|EEE81907.2| aspartyl protease family protein [Populus trichocarpa]			344.656	138.681	1.3134	1.14e-20	4.4e-18
c66344_g2	bZIP transcription factor family protein [Populus trichocarpa]>gi|118484762|gb|ABK94250.1| unknown [Populus trichocarpa]>gi|118487006|gb|ABK95334.1| unknown [Populus trichocarpa]>gi|222850189|gb|EEE87736.1| bZIP transcription factor family protein [Populus trichocarpa]			85.72	34.8857	1.297	4.18e-06	0.00041925
c61555_g1	universal stress family protein [Populus trichocarpa]>gi|118487703|gb|ABK95676.1| unknown [Populus trichocarpa]>gi|222861081|gb|EEE98623.1| universal stress family protein [Populus trichocarpa]			485.728	198.509	1.2909	9.65e-28	5.41e-25
c63075_g2	hypothetical protein POPTR_0009s15140g [Populus trichocarpa]>gi|222850055|gb|EEE87602.1| hypothetical protein POPTR_0009s15140g [Populus trichocarpa]			252.885	103.455	1.2895	3.58e-15	9.62e-13
c62817_g1	PREDICTED: uncharacterized protein LOC105140815 [Populus euphratica]			73.7444	30.4029	1.2783	2.45e-05	0.0020728
c49748_g1	major pollen allergen Bet v 1k family protein [Populus trichocarpa]>gi|222864499|gb|EEF01630.1| major pollen allergen Bet v 1k family protein [Populus trichocarpa]			157.402	65.1162	1.2734	7.96e-10	1.37e-07
c67115_g1	UDP-XYLOSE SYNTHASE 4 family protein [Populus trichocarpa]>gi|118484863|gb|ABK94298.1| unknown [Populus trichocarpa]>gi|222861778|gb|EEE99320.1| UDP-XYLOSE SYNTHASE 4 family protein [Populus trichocarpa]			86.7514	35.9202	1.2721	5.14e-06	0.00050173
c71517_g1	PREDICTED: alpha-glucan phosphorylase, H isozyme [Populus euphratica]			482.404	200.119	1.2694	7.1e-27	3.86e-24
c69592_g1	hypothetical protein POPTR_0008s02460g [Populus trichocarpa]>gi|550332249|gb|EEE89325.2| hypothetical protein POPTR_0008s02460g [Populus trichocarpa]			154.479	64.369	1.263	1.46e-09	2.42e-07
c68291_g1	hypothetical protein POPTR_0003s14220g [Populus trichocarpa]>gi|550343146|gb|EEE78643.2| hypothetical protein POPTR_0003s14220g [Populus trichocarpa]			198.084	82.7027	1.2601	8.1e-12	1.74e-09
c59331_g1	hypothetical protein POPTR_0011s11830g [Populus trichocarpa]>gi|550328187|gb|EEE98102.2| hypothetical protein POPTR_0011s11830g [Populus trichocarpa]			104.4	43.679	1.2571	7.28e-07	8.52e-05
c61961_g1	hypothetical protein POPTR_0012s01730g [Populus trichocarpa]>gi|550326167|gb|EEE96606.2| hypothetical protein POPTR_0012s01730g [Populus trichocarpa]			79.1879	33.1615	1.2558	1.63e-05	0.0014383
c59246_g1	isoflavone reductase family protein [Populus trichocarpa]>gi|3114901|emb|CAA06707.1| phenylcoumaran benzylic ether reductase [Populus trichocarpa]>gi|3114905|emb|CAA06709.1| phenylcoumaran benzylic ether reductase [Populus trichocarpa]>gi|5805052|emb|CAB53542.1| phenylcoumaran benzylic ether reductase [Populus trichocarpa]>gi|118485308|gb|ABK94513.1| unknown [Populus trichocarpa]>gi|222843751|gb|…			290.909	125.117	1.2173	7.8e-16	2.2e-13
c69967_g1	PREDICTED: cellulose synthase-like protein E6 [Populus euphratica]			82.5772	35.5524	1.2158	1.8e-05	0.0015747
c66815_g2	hypothetical protein POPTR_0004s08030g [Populus trichocarpa]>gi|118487892|gb|ABK95768.1| unknown [Populus trichocarpa]>gi|222848201|gb|EEE85748.1| hypothetical protein POPTR_0004s08030g [Populus trichocarpa]			244.497	106.036	1.2053	2.35e-13	5.56e-11
c68378_g1	PREDICTED: serine/threonine-protein kinase ATM-like [Populus euphratica]			186.109	80.9211	1.2016	1.81e-10	3.39e-08
c63013_g1	putative oxidoreductase-like family protein [Populus trichocarpa]>gi|550341082|gb|ERP62261.1| putative oxidoreductase-like family protein [Populus trichocarpa]			104.17	45.4032	1.1981	1.94e-06	0.00020973
c69961_g1	hypothetical protein POPTR_0010s14840g [Populus trichocarpa]>gi|550329830|gb|EEF01088.2| hypothetical protein POPTR_0010s14840g [Populus trichocarpa]			144.509	63.5069	1.1862	2.7e-08	3.69e-06
c63101_g1	delta8-sphingolipid desaturase [Populus tomentosa]			77.5835	34.311	1.1771	5.16e-05	0.0040338
c69287_g1	PREDICTED: uncharacterized protein LOC105116539 [Populus euphratica]>gi|743935740|ref|XP_011012247.1| PREDICTED: uncharacterized protein LOC105116539 [Populus euphratica]			135.112	59.7712	1.1766	9.26e-08	1.19e-05
c66527_g1	PREDICTED: endochitinase 2-like [Populus euphratica]			672.696	298.396	1.1727	1.39e-32	9.44e-30
c65529_g1	hypothetical protein POPTR_0004s04070g [Populus trichocarpa]>gi|222848115|gb|EEE85662.1| hypothetical protein POPTR_0004s04070g [Populus trichocarpa]			110.817	49.1963	1.1716	1.44e-06	0.00015853
c69898_g1	PREDICTED: 4-coumarate--CoA ligase-like 5 [Populus euphratica]			122.163	54.5987	1.1619	5.01e-07	5.97e-05
c68348_g1	PREDICTED: uncharacterized protein LOC105115755 [Populus euphratica]>gi|743933483|ref|XP_011011061.1| PREDICTED: uncharacterized protein LOC105115755 [Populus euphratica]>gi|743933486|ref|XP_011011062.1| PREDICTED: uncharacterized protein LOC105115755 [Populus euphratica]>gi|743933488|ref|XP_011011063.1| PREDICTED: uncharacterized protein LOC105115755 [Populus euphratica]>gi|743933490|ref|XP_0110…			157.631	70.6335	1.1581	1.24e-08	1.8e-06
c65010_g1	hypothetical protein POPTR_0008s07820g [Populus trichocarpa]>gi|550332634|gb|EEE88637.2| hypothetical protein POPTR_0008s07820g [Populus trichocarpa]			140.441	63.7368	1.1398	1.13e-07	1.46e-05
c58573_g1	hypothetical protein POPTR_0019s09950g [Populus trichocarpa]>gi|550317169|gb|EEF00319.2| hypothetical protein POPTR_0019s09950g [Populus trichocarpa]			544.975	247.591	1.1382	1.66e-25	8.37e-23
c66712_g1	PREDICTED: isoamylase 3, chloroplastic-like isoform X1 [Populus euphratica]>gi|743943384|ref|XP_011016193.1| PREDICTED: isoamylase 3, chloroplastic-like [Populus euphratica]			88.585	40.4031	1.1326	2.78e-05	0.0023225
c67849_g2	PREDICTED: ABC transporter C family member 5 [Populus euphratica]>gi|743833328|ref|XP_011024497.1| PREDICTED: ABC transporter C family member 5 [Populus euphratica]			131.33	60.231	1.1246	3.92e-07	4.72e-05
c69206_g1	6a-hydroxymaackiain methyltransferase family protein [Populus trichocarpa]>gi|550325664|gb|ERP54185.1| 6a-hydroxymaackiain methyltransferase family protein [Populus trichocarpa]			144.28	66.6105	1.1151	1.3e-07	1.66e-05
c69992_g1	hypothetical protein POPTR_0014s09520g [Populus trichocarpa]>gi|550323841|gb|EEE99186.2| hypothetical protein POPTR_0014s09520g [Populus trichocarpa]			179.405	82.8751	1.1142	4.02e-09	6.29e-07
c56297_g1	unknown [Populus trichocarpa]			185.708	86.0936	1.1091	2.48e-09	4.01e-07
c72505_g1	hypothetical protein POPTR_0014s10550g [Populus trichocarpa]>gi|550323925|gb|ERP53208.1| hypothetical protein POPTR_0014s10550g [Populus trichocarpa]			239.455	111.094	1.108	1.33e-11	2.8e-09
c55123_g2	peptidyl-prolyl cis-trans isomerase family protein [Populus trichocarpa]>gi|566187778|ref|XP_006379277.1| hypothetical protein POPTR_0009s13270g [Populus trichocarpa]>gi|118481352|gb|ABK92619.1| unknown [Populus trichocarpa]>gi|118483196|gb|ABK93502.1| unknown [Populus trichocarpa]>gi|222850144|gb|EEE87691.1| peptidyl-prolyl cis-trans isomerase family protein [Populus trichocarpa]>gi|550331639|gb…			283.747	132.416	1.0995	2.52e-13	5.92e-11
c72657_g2	hypothetical protein POPTR_0015s01950g [Populus trichocarpa]>gi|550321775|gb|EEF06146.2| hypothetical protein POPTR_0015s01950g [Populus trichocarpa]			183.817	85.8637	1.0981	4.01e-09	6.29e-07
c65981_g3	Chain A, Crystal Structure Of Glutathione Transferase Lambda3 From Populus Trichocarpa			198.256	92.9903	1.0922	1.18e-09	1.97e-07
c63032_g1	hypothetical protein B456_012G025200 [Gossypium raimondii]			136.373	64.0242	1.0909	4.67e-07	5.57e-05
c63861_g1	class1 chitinase family protein [Populus trichocarpa]>gi|118481023|gb|ABK92465.1| unknown [Populus trichocarpa]>gi|222865062|gb|EEF02193.1| class1 chitinase family protein [Populus trichocarpa]			109.27	51.3228	1.0902	6.52e-06	0.00062626
c57897_g1	hypothetical protein POPTR_0002s22410g [Populus trichocarpa]>gi|222843296|gb|EEE80843.1| hypothetical protein POPTR_0002s22410g [Populus trichocarpa]			179.519	84.6568	1.0844	8.73e-09	1.3e-06
c72547_g1	hypothetical protein POPTR_0006s28650g [Populus trichocarpa]>gi|222855679|gb|EEE93226.1| hypothetical protein POPTR_0006s28650g [Populus trichocarpa]			225.015	106.151	1.0839	1.2e-10	2.31e-08
c64532_g1	hypothetical protein POPTR_0006s25880g [Populus trichocarpa]>gi|550337095|gb|EEE93083.2| hypothetical protein POPTR_0006s25880g [Populus trichocarpa]			220.202	104.082	1.0811	2.07e-10	3.84e-08
c56269_g1	hypothetical protein POPTR_0010s16050g [Populus trichocarpa]>gi|118489375|gb|ABK96492.1| unknown [Populus trichocarpa x Populus deltoides]>gi|222864017|gb|EEF01148.1| hypothetical protein POPTR_0010s16050g [Populus trichocarpa]			909.859	431.043	1.0778	5.13e-38	4.13e-35
c69131_g1	glucose-6-phosphate dehydrogenase [Populus suaveolens]			183.358	86.8982	1.0773	7.36e-09	1.1e-06
c66898_g1	PREDICTED: cytochrome P450 71A1-like [Populus euphratica]			251.201	119.6	1.0706	1.66e-11	3.43e-09
c65600_g1	hypothetical protein POPTR_0009s13750g [Populus trichocarpa]>gi|566187860|ref|XP_006379286.1| hypothetical protein POPTR_0009s13750g [Populus trichocarpa]>gi|566187862|ref|XP_006379287.1| hypothetical protein POPTR_0009s13750g [Populus trichocarpa]>gi|550331668|gb|EEE86915.2| hypothetical protein POPTR_0009s13750g [Populus trichocarpa]>gi|550331669|gb|ERP57083.1| hypothetical protein POPTR_0009s1…			122.506	58.4494	1.0676	2.72e-06	0.00028587
c61724_g1	chloroplast nucleoid DNA-binding family protein [Populus trichocarpa]>gi|550344704|gb|EEE81609.2| chloroplast nucleoid DNA-binding family protein [Populus trichocarpa]			490.885	235.177	1.0616	9.02e-21	3.55e-18
c70930_g1	hypothetical protein POPTR_0004s14960g [Populus trichocarpa]>gi|550341043|gb|ERP62222.1| hypothetical protein POPTR_0004s14960g [Populus trichocarpa]			217.509	104.542	1.057	5.71e-10	1.02e-07
c57792_g1	PREDICTED: uncharacterized protein At4g06744-like, partial [Populus euphratica]			173.847	84.0246	1.0489	3.68e-08	4.96e-06
c72611_g1	hypothetical protein POPTR_0015s06010g [Populus trichocarpa]>gi|550322077|gb|ERP52115.1| hypothetical protein POPTR_0015s06010g [Populus trichocarpa]			125.486	60.7483	1.0466	3.03e-06	0.0003127
c68123_g1	hypothetical protein POPTR_1763s00200g, partial [Populus trichocarpa]>gi|550305130|gb|ERP46041.1| hypothetical protein POPTR_1763s00200g, partial [Populus trichocarpa]			102.222	49.7136	1.04	2.77e-05	0.0023197
c66233_g1	hypothetical protein POPTR_0006s24290g [Populus trichocarpa]>gi|550336985|gb|EEE92073.2| hypothetical protein POPTR_0006s24290g [Populus trichocarpa]			106.52	51.8975	1.0374	1.96e-05	0.0016943
c59754_g1	PREDICTED: uncharacterized protein LOC105115061 isoform X1 [Populus euphratica]			180.321	88.335	1.0295	3.41e-08	4.61e-06
c71591_g1	cellulose synthase [Populus tomentosa]			154.823	76.0934	1.0248	3.5e-07	4.23e-05
c65025_g1	hypothetical protein POPTR_0001s16500g [Populus trichocarpa]>gi|550347463|gb|ERP65673.1| hypothetical protein POPTR_0001s16500g [Populus trichocarpa]			218.769	108.393	1.0131	2.01e-09	3.28e-07
c64045_g1	PREDICTED: beta-glucosidase 12-like [Populus euphratica]			957.131	474.722	1.0116	5.06e-36	3.89e-33
c64994_g1	glycosyl hydrolase family 17 family protein [Populus trichocarpa]>gi|118480997|gb|ABK92452.1| unknown [Populus trichocarpa]>gi|222861257|gb|EEE98799.1| glycosyl hydrolase family 17 family protein [Populus trichocarpa]			99.2427	49.5986	1.0007	6.43e-05	0.0048999
c65458_g3	PREDICTED: pectinesterase-like [Populus euphratica]			130.815	65.4035	1.0001	4.52e-06	0.00044976
c64703_g1	PREDICTED: chloroplast stem-loop binding protein of 41 kDa b, chloroplastic [Populus euphratica]			232.922	466.905	-1.0033	4.55e-20	1.7e-17
c55803_g1	PREDICTED: uncharacterized protein LOC105110269 [Populus euphratica]			105.603	211.843	-1.0043	6.24e-10	1.11e-07
c68366_g2	hypothetical protein POPTR_0018s10460g [Populus trichocarpa]>gi|222865922|gb|EEF03053.1| hypothetical protein POPTR_0018s10460g [Populus trichocarpa]			119.412	240.637	-1.0109	3.46e-11	6.89e-09
c68379_g1	PREDICTED: uncharacterized protein LOC105117248 [Populus euphratica]			202.955	409.893	-1.0141	4.34e-18	1.45e-15
c70519_g2	NADH dehydrogenase subunit 4 (chloroplast) [Populus yunnanensis]			61.8834	125.117	-1.0157	1.63e-06	0.00017724
c60479_g2	pyridoxin biosynthesis PDX1-like protein 3 [Populus trichocarpa]>gi|222854195|gb|EEE91742.1| pyridoxin biosynthesis PDX1-like protein 3 [Populus trichocarpa]			96.9507	196.268	-1.0175	1.8e-09	2.97e-07
c41004_g1	PREDICTED: uncharacterized protein LOC105108825 [Populus euphratica]>gi|743927862|ref|XP_011008117.1| PREDICTED: uncharacterized protein LOC105113587 [Populus euphratica]			48.6473	98.9674	-1.0246	1.75e-05	0.0015379
c63161_g1	PREDICTED: probable LRR receptor-like serine/threonine-protein kinase At1g53440 isoform X4 [Populus euphratica]			70.5357	144.198	-1.0316	1.87e-07	2.35e-05
c64095_g1	PREDICTED: uncharacterized protein LOC103700262, partial [Phoenix dactylifera]			45.0947	92.8178	-1.0414	2.52e-05	0.0021244
c67569_g1	hypothetical protein POPTR_0010s10340g [Populus trichocarpa]>gi|550329505|gb|ERP56205.1| hypothetical protein POPTR_0010s10340g [Populus trichocarpa]			47.9597	99.0249	-1.046	1.26e-05	0.0011403
c55577_g1	hypothetical protein POPTR_0002s01660g [Populus trichocarpa]>gi|222843668|gb|EEE81215.1| hypothetical protein POPTR_0002s01660g [Populus trichocarpa]>gi|283135880|gb|ADB11331.1| phi class glutathione transferase GSTF2 [Populus trichocarpa]			47.7878	99.0249	-1.0511	1.16e-05	0.0010578
c66723_g2	unknown [Populus trichocarpa x Populus deltoides]			461.536	956.742	-1.0517	2.42e-42	2.08e-39
c69760_g2	latex plastidic aldolase-like family protein [Populus trichocarpa]>gi|222850168|gb|EEE87715.1| latex plastidic aldolase-like family protein [Populus trichocarpa]			339.614	709.611	-1.0631	2.3e-32	1.53e-29
c15125_g1	photosystem II G protein [Populus trichocarpa]			177.686	371.559	-1.0643	9.76e-18	3.21e-15
c60883_g1	PREDICTED: truncated transcription factor CAULIFLOWER D-like isoform X1 [Populus euphratica]			58.1017	121.784	-1.0677	8.55e-07	9.93e-05
c58730_g1	PREDICTED: cucumber peeling cupredoxin-like [Populus euphratica]			50.1943	105.634	-1.0735	4.15e-06	0.00041685
c68151_g1	PREDICTED: transcription factor bHLH63 isoform X2 [Populus euphratica]			83.5426	175.865	-1.0739	2.81e-09	4.51e-07
c72251_g2	PREDICTED: ABC transporter B family member 4-like [Populus euphratica]>gi|743923706|ref|XP_011005955.1| PREDICTED: ABC transporter B family member 4-like [Populus euphratica]>gi|743923708|ref|XP_011005956.1| PREDICTED: ABC transporter B family member 4-like [Populus euphratica]>gi|743923710|ref|XP_011005957.1| PREDICTED: ABC transporter B family member 4-like [Populus euphratica]>gi|743923712|ref…			43.8914	93.1052	-1.0849	1.31e-05	0.0011786
c59502_g1	hypothetical protein POPTR_0014s08210g [Populus trichocarpa]>gi|118487382|gb|ABK95519.1| unknown [Populus trichocarpa]>gi|550323762|gb|EEE98456.2| hypothetical protein POPTR_0014s08210g [Populus trichocarpa]			113.625	242.074	-1.0912	1.66e-12	3.75e-10
c65803_g1	PREDICTED: phosphoglycolate phosphatase 1B, chloroplastic-like [Populus euphratica]			180.035	383.57	-1.0912	6.23e-19	2.22e-16
c59184_g1	hypothetical protein POPTR_0017s00480g [Populus trichocarpa]>gi|118487232|gb|ABK95444.1| unknown [Populus trichocarpa]>gi|550318929|gb|EEF04056.2| hypothetical protein POPTR_0017s00480g [Populus trichocarpa]			44.006	94.4845	-1.1024	8.74e-06	0.00081984
c59454_g1	PREDICTED: NAD(P)H-quinone oxidoreductase subunit M, chloroplastic [Populus euphratica]			81.9956	176.095	-1.1027	1.27e-09	2.11e-07
c61592_g1	RelA/SpoT domain-containing family protein [Populus trichocarpa]>gi|550328797|gb|EEF00502.2| RelA/SpoT domain-containing family protein [Populus trichocarpa]			74.7185	160.463	-1.1027	6.8e-09	1.03e-06
c47641_g1	hypothetical protein POPTR_0001s41080g [Populus trichocarpa]>gi|550349440|gb|ERP66830.1| hypothetical protein POPTR_0001s41080g [Populus trichocarpa]			1894.61	4096.4	-1.1125	1.35e-191	8.69e-188
c65203_g1	hypothetical protein POPTR_0008s20870g [Populus trichocarpa]>gi|550333565|gb|EEE90117.2| hypothetical protein POPTR_0008s20870g [Populus trichocarpa]			140.842	304.833	-1.1139	8.12e-16	2.28e-13
c60548_g1	hypothetical protein POPTR_0008s20950g [Populus trichocarpa]>gi|586830454|sp|B9HMP5.2|CSPLD_POPTR RecName: Full=CASP-like protein 1D1; Short=PtCASPL1D1>gi|550333572|gb|EEE90122.2| hypothetical protein POPTR_0008s20950g [Populus trichocarpa]			44.8655	97.3007	-1.1168	5.16e-06	0.00050194
c69722_g1	hypothetical protein POPTR_0012s09220g [Populus trichocarpa]>gi|550326728|gb|ERP54682.1| hypothetical protein POPTR_0012s09220g [Populus trichocarpa]			43.3184	94.0248	-1.1181	7.3e-06	0.0006936
c63233_g1	F-box family protein [Populus trichocarpa]>gi|550344481|gb|EEE81475.2| F-box family protein [Populus trichocarpa]			58.8466	128.106	-1.1223	1.52e-07	1.93e-05
c65108_g1	hypothetical protein POPTR_0001s29700g [Populus trichocarpa]>gi|550348496|gb|EEE83596.2| hypothetical protein POPTR_0001s29700g [Populus trichocarpa]			44.6363	97.1857	-1.1225	4.79e-06	0.00047348
c60809_g2	expansin protein [Populus tomentosa]			153.505	334.489	-1.1237	2.02e-17	6.47e-15
c61902_g1	short-chain dehydrogenase/reductase family protein [Populus trichocarpa]>gi|222853637|gb|EEE91184.1| short-chain dehydrogenase/reductase family protein [Populus trichocarpa]			55.1221	121.094	-1.1354	2.59e-07	3.17e-05
c58788_g2	hypothetical protein POPTR_0002s16940g [Populus trichocarpa]>gi|222844343|gb|EEE81890.1| hypothetical protein POPTR_0002s16940g [Populus trichocarpa]			59.7061	131.382	-1.1378	7.68e-08	1e-05
c59222_g1	hypothetical protein POPTR_0008s15720g [Populus trichocarpa]>gi|222851460|gb|EEE89007.1| hypothetical protein POPTR_0008s15720g [Populus trichocarpa]			68.5302	151.095	-1.1406	7.71e-09	1.15e-06
c68969_g1	PREDICTED: pentatricopeptide repeat-containing protein At3g21470 [Populus euphratica]			34.9527	77.2428	-1.144	3.5e-05	0.0028598
c32262_g1	PREDICTED: keratin, type I cytoskeletal 16-like isoform X2 [Populus euphratica]			45.0374	99.5421	-1.1442	2.62e-06	0.00027665
c70580_g1	hypothetical protein POPTR_0012s14700g [Populus trichocarpa]>gi|566198516|ref|XP_006377098.1| trehalose-6-phosphate phosphatase family protein [Populus trichocarpa]>gi|222859559|gb|EEE97106.1| hypothetical protein POPTR_0012s14700g [Populus trichocarpa]>gi|550327131|gb|ERP54895.1| trehalose-6-phosphate phosphatase family protein [Populus trichocarpa]			48.8192	108.335	-1.15	8.62e-07	9.97e-05
c69760_g1	unknown [Populus trichocarpa x Populus deltoides]			257.16	571.907	-1.1531	9.12e-30	5.6e-27
c34001_g1	hypothetical protein POPTR_0005s19400g [Populus trichocarpa]>gi|118481789|gb|ABK92833.1| unknown [Populus trichocarpa]>gi|118483715|gb|ABK93751.1| unknown [Populus trichocarpa]>gi|118485326|gb|ABK94522.1| unknown [Populus trichocarpa]>gi|118487133|gb|ABK95395.1| unknown [Populus trichocarpa]>gi|550339319|gb|ERP61361.1| hypothetical protein POPTR_0005s19400g [Populus trichocarpa]			115.573	259.718	-1.1681	1.23e-14	3.19e-12
c71946_g1	hypothetical protein POPTR_0013s13730g [Populus trichocarpa]>gi|550325792|gb|EEE95277.2| hypothetical protein POPTR_0013s13730g [Populus trichocarpa]			40.2414	90.8063	-1.1741	4.69e-06	0.00046416
c71471_g1	hypothetical protein POPTR_0006s15560g [Populus trichocarpa]>gi|550336409|gb|ERP59476.1| hypothetical protein POPTR_0006s15560g [Populus trichocarpa]			32.2596	73.5646	-1.1893	3.16e-05	0.0026098
c67968_g1	hypothetical protein POPTR_0005s05630g [Populus trichocarpa]>gi|550338175|gb|ERP60602.1| hypothetical protein POPTR_0005s05630g [Populus trichocarpa]			29.6811	67.7599	-1.1909	6.38e-05	0.0048733
c65880_g1	PREDICTED: protein NRT1/ PTR FAMILY 5.6 [Populus euphratica]			37.5885	85.9212	-1.1927	6.55e-06	0.00062788
c71705_g1	PREDICTED: ent-kaurenoic acid oxidase 1-like isoform X2 [Populus euphratica]>gi|743931503|ref|XP_011010025.1| PREDICTED: ent-kaurenoic acid oxidase 1-like isoform X2 [Populus euphratica]			64.2327	147.072	-1.1951	3.48e-09	5.54e-07
c59783_g1	hypothetical protein POPTR_0015s07650g [Populus trichocarpa]>gi|222869121|gb|EEF06252.1| hypothetical protein POPTR_0015s07650g [Populus trichocarpa]			56.44	129.37	-1.1967	2.93e-08	3.99e-06
c67672_g1	korrigan [Populus tomentosa]			33.1191	76.9555	-1.2164	1.48e-05	0.0013198
c60754_g1	expansin protein [Populus tomentosa]			159.866	372.651	-1.221	1.19e-21	4.97e-19
c45638_g1	hypothetical protein POPTR_0003s21020g, partial [Populus trichocarpa]>gi|550343675|gb|EEE78973.2| hypothetical protein POPTR_0003s21020g, partial [Populus trichocarpa]			36.0987	84.197	-1.2218	5.47e-06	0.00053151
c52501_g1	hypothetical protein POPTR_0007s04380g [Populus trichocarpa]>gi|222853427|gb|EEE90974.1| hypothetical protein POPTR_0007s04380g [Populus trichocarpa]			60.7948	142.072	-1.2246	3.31e-09	5.29e-07
c62761_g4	putative plasma membrane intrinsic protein [Populus tremula x Populus tremuloides]			964.293	2262.86	-1.2306	2.64e-124	9.74e-121
c68260_g2	hypothetical protein POPTR_0001s26020g [Populus trichocarpa]>gi|550348201|gb|ERP66138.1| hypothetical protein POPTR_0001s26020g [Populus trichocarpa]			499.193	1174.16	-1.234	1.23e-65	1.76e-62
c65651_g2	hypothetical protein POPTR_0017s12080g [Populus trichocarpa]>gi|222866865|gb|EEF03996.1| hypothetical protein POPTR_0017s12080g [Populus trichocarpa]			59.2477	139.543	-1.2359	3.55e-09	5.64e-07
c58802_g1	hypothetical protein POPTR_0014s12250g, partial [Populus trichocarpa]>gi|550324045|gb|EEE99315.2| hypothetical protein POPTR_0014s12250g, partial [Populus trichocarpa]			30.6552	72.4726	-1.2413	1.97e-05	0.0016952
c60281_g1	lipase family protein [Populus trichocarpa]>gi|222840897|gb|EEE78444.1| lipase family protein [Populus trichocarpa]			28.2486	66.8403	-1.2425	4.08e-05	0.0032661
c54439_g1	PREDICTED: uncharacterized protein LOC105125098 isoform X2 [Populus euphratica]			684.729	1630.15	-1.2514	2.44e-92	4.84e-89
c70120_g1	hypothetical protein POPTR_0003s15520g [Populus trichocarpa]>gi|550343247|gb|EEE78699.2| hypothetical protein POPTR_0003s15520g [Populus trichocarpa]			69.9054	166.9	-1.2555	6.37e-11	1.26e-08
c58650_g1	unknown [Populus trichocarpa]>gi|118484413|gb|ABK94083.1| unknown [Populus trichocarpa]			167.658	404.203	-1.2696	1.1e-24	5.27e-22
c69845_g2	PREDICTED: UDP-glycosyltransferase 74E2-like [Jatropha curcas]>gi|643726422|gb|KDP35129.1| hypothetical protein JCGZ_10663 [Jatropha curcas]			29.7957	73.1623	-1.296	9.34e-06	0.00086859
c61936_g1	PREDICTED: caffeoylshikimate esterase [Populus euphratica]			42.0578	103.393	-1.2977	1.34e-07	1.71e-05
c61712_g1	heat shock transcription factor HSF29 family protein [Populus trichocarpa]>gi|222845311|gb|EEE82858.1| heat shock transcription factor HSF29 family protein [Populus trichocarpa]			37.9323	93.2776	-1.2981	5.44e-07	6.42e-05
c69988_g3	unknown [Populus trichocarpa x Populus deltoides]			29.6811	73.1048	-1.3004	8.93e-06	0.00083346
c64179_g1	sulfate transporter, partial [Populus tremula x Populus alba]			42.86	105.749	-1.3029	8.81e-08	1.14e-05
c72555_g1	hypothetical protein POPTR_0016s03870g [Populus trichocarpa]>gi|550320766|gb|EEF04391.2| hypothetical protein POPTR_0016s03870g [Populus trichocarpa]			25.8994	64.1966	-1.3096	2.86e-05	0.0023856
c57464_g2	PREDICTED: uncharacterized protein LOC105112024 [Populus euphratica]			24.4669	61.0931	-1.3202	4.02e-05	0.0032321
c56457_g1	PREDICTED: uncharacterized protein LOC105127332 [Populus euphratica]			65.7798	166.038	-1.3358	8.49e-12	1.82e-09
c55131_g1	unknown [Populus trichocarpa x Populus deltoides]			318.471	807.946	-1.3431	1.01e-51	1.11e-48
c59748_g1	endo-1 family protein [Populus trichocarpa]>gi|222861771|gb|EEE99313.1| endo-1 family protein [Populus trichocarpa]>gi|347466573|gb|AEO97199.1| endo-1,4-beta-glucanase [Populus trichocarpa]>gi|347466627|gb|AEO97226.1| endo-1,4-beta-glucanase [Populus trichocarpa]			114.026	289.891	-1.3461	1.11e-19	4.12e-17
c71557_g3	hypothetical protein POPTR_0006s09350g [Populus trichocarpa]>gi|566175364|ref|XP_006381222.1| hypothetical protein POPTR_0006s09350g [Populus trichocarpa]>gi|550335848|gb|ERP59017.1| hypothetical protein POPTR_0006s09350g [Populus trichocarpa]>gi|550335851|gb|ERP59019.1| hypothetical protein POPTR_0006s09350g [Populus trichocarpa]			25.4983	64.8288	-1.3462	1.77e-05	0.0015491
c63253_g1	epimerase-related family protein [Populus trichocarpa]>gi|222861031|gb|EEE98573.1| epimerase-related family protein [Populus trichocarpa]			274.178	701.278	-1.3549	1.08e-45	9.91e-43
c68323_g2	hypothetical protein POPTR_0016s13300g [Populus trichocarpa]>gi|222867653|gb|EEF04784.1| hypothetical protein POPTR_0016s13300g [Populus trichocarpa]			44.6363	115.06	-1.3661	7.4e-09	1.11e-06
c55538_g1	hypothetical protein POPTR_0002s10650g [Populus trichocarpa]>gi|222842824|gb|EEE80371.1| hypothetical protein POPTR_0002s10650g [Populus trichocarpa]			21.6592	55.8631	-1.3669	5.57e-05	0.0043284
c60308_g1	unknown [Populus trichocarpa]			246.216	641.162	-1.3808	4.5e-43	4e-40
c67274_g1	PREDICTED: pentatricopeptide repeat-containing protein At5g66520-like [Populus euphratica]			26.6443	69.4841	-1.3829	5.8e-06	0.00056094
c52317_g1	stress responsive A/B barrel domain family protein [Populus tomentosa]>gi|407260785|gb|AFT92011.1| stress responsive A/B barrel domain family protein [Populus tomentosa]			70.8222	186.728	-1.3987	6.62e-14	1.63e-11
c62853_g1	PREDICTED: protochlorophyllide-dependent translocon component 52, chloroplastic-like [Populus euphratica]			29.6811	78.5072	-1.4033	1.11e-06	0.00012474
c65287_g1	hypothetical protein POPTR_0010s07340g [Populus trichocarpa]>gi|550329291|gb|EEF00693.2| hypothetical protein POPTR_0010s07340g [Populus trichocarpa]			78.9014	209.659	-1.4099	1.36e-15	3.72e-13
c11579_g1	Mitochondrial protein, putative [Medicago truncatula]			84.5167	225.177	-1.4137	1.07e-16	3.32e-14
c66382_g1	PREDICTED: malate synthase, glyoxysomal [Populus euphratica]			54.2053	144.658	-1.4161	2.78e-11	5.59e-09
c70179_g1	hypothetical protein POPTR_0006s14680g [Populus trichocarpa]>gi|550336359|gb|EEE91791.2| hypothetical protein POPTR_0006s14680g [Populus trichocarpa]			68.6448	183.222	-1.4164	6.7e-14	1.64e-11
c71268_g1	unknown [Populus trichocarpa x Populus deltoides]			642.385	1717.68	-1.4189	6.46e-117	1.96e-113
c66198_g1	putative sulfate transporter, partial [Populus tremula x Populus alba]			39.3074	105.174	-1.4199	1.29e-08	1.85e-06
c27998_g1	photosystem II protein K [Populus trichocarpa]>gi|675155136|ref|YP_009054119.1| photosystem II 39-kDa K protein (chloroplast) [Populus balsamifera]>gi|675277965|ref|YP_009054038.1| photosystem II 39-kDa K protein (chloroplast) [Populus fremontii]>gi|849123840|ref|YP_009154393.1| photosystem II protein K (chloroplast) [Populus tremula]>gi|133712042|gb|ABO36685.1| photosystem II 39-kDa K protein [P…			21.8884	58.9092	-1.4283	1.91e-05	0.0016553
c71137_g1	beta-amylase family protein [Populus trichocarpa]>gi|550342332|gb|ERP63186.1| beta-amylase family protein [Populus trichocarpa]			71.5098	194.429	-1.443	5.05e-15	1.35e-12
c56585_g1	hypothetical protein POPTR_0013s11340g [Populus trichocarpa]>gi|550325524|gb|ERP54046.1| hypothetical protein POPTR_0013s11340g [Populus trichocarpa]			22.5187	61.2655	-1.444	1.11e-05	0.0010105
c42892_g1	glutaredoxin family protein [Populus trichocarpa]>gi|550312559|gb|ERP48591.1| glutaredoxin family protein [Populus trichocarpa]			18.6796	51.0354	-1.45	5.73e-05	0.0044287
c56956_g1	unknown [Populus trichocarpa x Populus deltoides]			37.0155	101.324	-1.4528	1.37e-08	1.96e-06
c60645_g2	hypothetical protein POPTR_0005s10340g [Populus trichocarpa]>gi|566170556|ref|XP_006382993.1| catalase family protein [Populus trichocarpa]>gi|90818818|emb|CAI43950.1| catalase [Populus deltoides]>gi|222855876|gb|EEE93423.1| hypothetical protein POPTR_0005s10340g [Populus trichocarpa]>gi|550338553|gb|ERP60790.1| catalase family protein [Populus trichocarpa]			130.242	357.076	-1.455	1.4e-26	7.53e-24
c48605_g1	hypothetical protein POPTR_0003s13650g [Populus trichocarpa]>gi|222841977|gb|EEE79524.1| hypothetical protein POPTR_0003s13650g [Populus trichocarpa]			28.5924	78.6222	-1.4593	5.24e-07	6.23e-05
c72184_g2	PREDICTED: uncharacterized protein LOC105112517 [Populus euphratica]>gi|743924830|ref|XP_011006546.1| PREDICTED: uncharacterized protein LOC105112517 [Populus euphratica]>gi|743924832|ref|XP_011006547.1| PREDICTED: uncharacterized protein LOC105112517 [Populus euphratica]>gi|743924834|ref|XP_011006548.1| PREDICTED: uncharacterized protein LOC105112517 [Populus euphratica]			19.2526	53.1619	-1.4653	3.5e-05	0.0028598
c70544_g3	PREDICTED: root phototropism protein 2-like [Populus euphratica]			42.5162	118.968	-1.4845	4.13e-10	7.48e-08
c65892_g1	fructose-1 family protein [Populus trichocarpa]>gi|118485792|gb|ABK94744.1| unknown [Populus trichocarpa]>gi|222846314|gb|EEE83861.1| fructose-1 family protein [Populus trichocarpa]			97.008	274.143	-1.4988	1.27e-21	5.28e-19
c70544_g1	PREDICTED: root phototropism protein 2-like [Populus euphratica]			92.596	262.246	-1.5019	8.21e-21	3.26e-18
c66478_g1	PREDICTED: asparagine synthetase [glutamine-hydrolyzing] 1-like [Populus euphratica]			150.468	426.502	-1.5031	7.32e-33	5.24e-30
c70170_g1	unknown [Populus trichocarpa]			47.7878	135.577	-1.5044	1.63e-11	3.4e-09
c64337_g3	hypothetical protein POPTR_0006s03480g [Populus trichocarpa]>gi|550335374|gb|ERP58770.1| hypothetical protein POPTR_0006s03480g [Populus trichocarpa]			18.5077	52.5872	-1.5066	2.68e-05	0.0022545
c57127_g1	xyloglucan endotransglycosylase/hydrolase precursor XTH-36 [Populus tremula x Populus tremuloides]			121.418	345.869	-1.5102	3.88e-27	2.15e-24
c60798_g3	hypothetical protein POPTR_0102s00250g [Populus trichocarpa]>gi|550310808|gb|ERP47694.1| hypothetical protein POPTR_0102s00250g [Populus trichocarpa]			31.7439	90.7092	-1.5148	3.08e-08	4.2e-06
c65496_g1	nitrite transporter family protein [Populus trichocarpa]>gi|550335359|gb|EEE92388.2| nitrite transporter family protein [Populus trichocarpa]			36.3279	105.059	-1.5321	1.89e-09	3.1e-07
c69391_g1	hypothetical protein POPTR_0010s06940g [Populus trichocarpa]>gi|550329252|gb|EEF00708.2| hypothetical protein POPTR_0010s06940g [Populus trichocarpa]			132.935	385.065	-1.5344	1.12e-30	7.02e-28
c44314_g1	hypothetical protein POPTR_0012s09560g [Populus trichocarpa]>gi|550326751|gb|ERP54687.1| hypothetical protein POPTR_0012s09560g [Populus trichocarpa]			28.707	83.5073	-1.5405	7.58e-08	9.92e-06
c62027_g1	PREDICTED: BTB/POZ and TAZ domain-containing protein 1-like [Populus euphratica]			84.4594	246.441	-1.5449	2.12e-20	8.02e-18
c59099_g1	dehydrin [Populus davidiana]			152.875	447.077	-1.5482	8.8e-36	6.49e-33
c14727_g1	hypothetical protein POPTR_0017s01670g [Populus trichocarpa]>gi|550319066|gb|ERP50239.1| hypothetical protein POPTR_0017s01670g [Populus trichocarpa]			16.7887	49.1389	-1.5494	3.45e-05	0.0028246
c41569_g1	hypothetical protein POPTR_0004s17500g [Populus trichocarpa]>gi|222848448|gb|EEE85995.1| hypothetical protein POPTR_0004s17500g [Populus trichocarpa]			125.486	367.766	-1.5513	8.21e-30	5.1e-27
c55549_g1	hypothetical protein POPTR_0018s11360g [Populus trichocarpa]>gi|222865963|gb|EEF03094.1| hypothetical protein POPTR_0018s11360g [Populus trichocarpa]			18.3931	54.024	-1.5544	1.34e-05	0.0012086
c71262_g3	beta-D-xylosidase family protein [Populus trichocarpa]>gi|222865061|gb|EEF02192.1| beta-D-xylosidase family protein [Populus trichocarpa]			80.3339	238.223	-1.5682	3.63e-20	1.37e-17
c56063_g1	hypothetical protein POPTR_0004s06740g [Populus trichocarpa]>gi|222848654|gb|EEE86201.1| hypothetical protein POPTR_0004s06740g [Populus trichocarpa]			17.7055	52.9895	-1.5815	1.28e-05	0.0011534
c57095_g1	PREDICTED: protein SPIRAL1-like 5 [Populus euphratica]			56.4973	169.199	-1.5825	6.1e-15	1.62e-12
c53482_g1	PREDICTED: uncharacterized protein LOC105142581 isoform X2 [Populus euphratica]			28.5351	85.7487	-1.5874	2.6e-08	3.57e-06
c52255_g1	hypothetical protein POPTR_0012s13830g [Populus trichocarpa]>gi|118485979|gb|ABK94834.1| unknown [Populus trichocarpa]>gi|222858922|gb|EEE96469.1| hypothetical protein POPTR_0012s13830g [Populus trichocarpa]			16.6742	50.1734	-1.5893	2.03e-05	0.0017384
c59206_g1	hypothetical protein POPTR_0004s05080g [Populus trichocarpa]>gi|222848731|gb|EEE86278.1| hypothetical protein POPTR_0004s05080g [Populus trichocarpa]			96.0912	289.891	-1.593	1.06e-24	5.11e-22
c52783_g1	glutaredoxin family protein [Populus trichocarpa]>gi|222861133|gb|EEE98675.1| glutaredoxin family protein [Populus trichocarpa]			15.299	46.4951	-1.6036	3.65e-05	0.0029645
c54328_g1	PREDICTED: DNA-directed RNA polymerase subunit beta'-like [Solanum tuberosum]			363.794	1107.89	-1.6066	1.34e-90	2.47e-87
c69370_g1	hypothetical protein POPTR_0008s08740g [Populus trichocarpa]>gi|550332680|gb|ERP57465.1| hypothetical protein POPTR_0008s08740g [Populus trichocarpa]			26.9308	83.22	-1.6277	2.39e-08	3.29e-06
c3174_g1	photosystem I subunit VII (chloroplast) [Masdevallia picturata]>gi|657406378|gb|AID52097.1| photosystem I subunit VII (chloroplast) [Masdevallia picturata]			64.5192	200.349	-1.6347	3.74e-18	1.27e-15
c63512_g1	PREDICTED: uncharacterized protein LOC105137258 [Populus euphratica]			117.808	367.708	-1.6421	3.65e-32	2.35e-29
c56076_g1	Phytosulfokines 3 precursor family protein [Populus trichocarpa]>gi|222861440|gb|EEE98982.1| Phytosulfokines 3 precursor family protein [Populus trichocarpa]			15.8147	49.7136	-1.6524	1.3e-05	0.0011764
c69307_g1	ferritin precursor family protein [Populus trichocarpa]>gi|550321422|gb|ERP51820.1| ferritin precursor family protein [Populus trichocarpa]			84.6313	267.246	-1.6589	3.83e-24	1.75e-21
c69189_g1	hypothetical protein POPTR_0018s08840g [Populus trichocarpa]>gi|550318348|gb|EEF02987.2| hypothetical protein POPTR_0018s08840g [Populus trichocarpa]			25.8421	81.7832	-1.6621	1.97e-08	2.75e-06
c58807_g1	hypothetical protein POPTR_0014s17100g [Populus trichocarpa]>gi|222861992|gb|EEE99534.1| hypothetical protein POPTR_0014s17100g [Populus trichocarpa]			17.7628	56.2654	-1.6634	3.17e-06	0.00032614
c65005_g2	hypothetical protein POPTR_0004s24220g [Populus trichocarpa]>gi|550341906|gb|ERP62935.1| hypothetical protein POPTR_0004s24220g [Populus trichocarpa]			57.1276	181.67	-1.6691	4.77e-17	1.5e-14
c54863_g1	hypothetical protein B456_005G184200 [Gossypium raimondii]			17.5336	55.9781	-1.6747	3.02e-06	0.00031239
c68624_g1	PREDICTED: protein REVEILLE 7-like [Populus euphratica]			21.1435	67.7599	-1.6802	2.62e-07	3.19e-05
c66840_g1	RecName: Full=Isoprene synthase, chloroplastic; Short=PaIspS; Flags: Precursor [Populus alba]>gi|63108310|dbj|BAD98243.1| isoprene synthase [Populus alba]			23.4355	75.2313	-1.6826	5.61e-08	7.42e-06
c62035_g2	PREDICTED: protein LIGHT-DEPENDENT SHORT HYPOCOTYLS 4-like [Populus euphratica]			14.7833	48.0469	-1.7005	1.23e-05	0.0011172
c56104_g1	hypothetical protein POPTR_0004s12440g [Populus trichocarpa]>gi|222848342|gb|EEE85889.1| hypothetical protein POPTR_0004s12440g [Populus trichocarpa]			24.7534	80.8636	-1.7079	1.28e-08	1.85e-06
c66998_g1	PREDICTED: pentatricopeptide repeat-containing protein At5g41170, mitochondrial [Populus euphratica]			311.308	1019.79	-1.7119	4.42e-91	8.44e-88
c63059_g1	PREDICTED: jasmonate O-methyltransferase [Populus euphratica]			12.3194	40.6904	-1.7238	4.89e-05	0.0038483
c63654_g1	Ferredoxin--nitrite reductase family protein [Populus trichocarpa]>gi|550341026|gb|ERP62205.1| Ferredoxin--nitrite reductase family protein [Populus trichocarpa]			115.802	383.915	-1.7291	7.3e-36	5.46e-33
c52314_g1	hypothetical protein POPTR_0005s25020g [Populus trichocarpa]>gi|222856325|gb|EEE93872.1| hypothetical protein POPTR_0005s25020g [Populus trichocarpa]			17.1898	57.1275	-1.7326	1.37e-06	0.00015206
c70230_g1	zinc finger family protein [Populus trichocarpa]>gi|222849102|gb|EEE86649.1| zinc finger family protein [Populus trichocarpa]			16.9033	58.6793	-1.7955	5.33e-07	6.32e-05
c62317_g1	PREDICTED: haloacid dehalogenase-like hydrolase domain-containing protein 3 isoform X2 [Populus euphratica]			29.9676	104.14	-1.797	2.34e-11	4.72e-09
c58788_g1	hypothetical protein POPTR_0014s09080g [Populus trichocarpa]>gi|222861622|gb|EEE99164.1| hypothetical protein POPTR_0014s09080g [Populus trichocarpa]			31.7439	110.519	-1.7997	5.5e-12	1.19e-09
c61866_g1	KNAT1 [Populus tomentosa]			10.7723	37.5869	-1.8029	5.72e-05	0.0044287
c65631_g1	hypothetical protein POPTR_0014s03430g [Populus trichocarpa]>gi|550323310|gb|ERP52793.1| hypothetical protein POPTR_0014s03430g [Populus trichocarpa]			14.0957	49.3687	-1.8083	3.82e-06	0.00038702
c63044_g1	hypothetical protein POPTR_0002s19350g [Populus trichocarpa]>gi|550345376|gb|EEE80800.2| hypothetical protein POPTR_0002s19350g [Populus trichocarpa]			13.58	47.817	-1.816	5.1e-06	0.00049791
c65560_g2	PREDICTED: nudix hydrolase 18, mitochondrial-like [Populus euphratica]			14.8406	52.2998	-1.8173	1.82e-06	0.00019774
c68617_g2	nitrate transporter family protein [Populus trichocarpa]>gi|550342946|gb|EEE78491.2| nitrate transporter family protein [Populus trichocarpa]			51.9236	183.134	-1.8184	4.12e-19	1.51e-16
c67512_g1	PREDICTED: protein NRT1/ PTR FAMILY 6.4-like [Populus euphratica]			19.3099	68.4496	-1.8257	4.35e-08	5.84e-06
c46770_g2	hypothetical protein POPTR_0010s01590g [Populus trichocarpa]>gi|222864552|gb|EEF01683.1| hypothetical protein POPTR_0010s01590g [Populus trichocarpa]			68.7021	249.545	-1.8609	3.3e-26	1.74e-23
c65586_g1	PREDICTED: E3 ubiquitin-protein ligase COP1-like isoform X2 [Populus euphratica]			28.707	105.634	-1.8796	4.04e-12	8.83e-10
c72174_g1	glutaredoxin family protein [Populus trichocarpa]>gi|550333720|gb|ERP57996.1| glutaredoxin family protein [Populus trichocarpa]			21.0289	78.2773	-1.8962	1.91e-09	3.13e-07
c49580_g1	hypothetical protein POPTR_0009s11770g [Populus trichocarpa]>gi|550331537|gb|EEE87756.2| hypothetical protein POPTR_0009s11770g [Populus trichocarpa]			33.1764	125.462	-1.919	1.82e-14	4.66e-12
c70321_g1	PREDICTED: J domain-containing protein required for chloroplast accumulation response 1-like isoform X1 [Populus euphratica]			58.3882	220.981	-1.9202	2.6e-24	1.21e-21
c60883_g2	PREDICTED: truncated transcription factor CAULIFLOWER D-like isoform X2 [Populus euphratica]			10.9442	41.4376	-1.9208	1.05e-05	0.00096398
c56906_g1	PREDICTED: thioredoxin-like protein CXXS1 isoform X1 [Populus euphratica]			30.0822	115.175	-1.9368	1.51e-13	3.6e-11
c63202_g1	hypothetical protein POPTR_0017s01240g [Populus trichocarpa]>gi|550319019|gb|ERP50196.1| hypothetical protein POPTR_0017s01240g [Populus trichocarpa]			20.0548	78.967	-1.9773	5.71e-10	1.02e-07
c66870_g1	PREDICTED: uncharacterized protein LOC105107246 isoform X1 [Populus euphratica]			13.6373	54.1964	-1.9906	2.51e-07	3.1e-05
c63092_g1	sucrose transporter 3 [Populus tremula x Populus alba]			31.6293	128.508	-2.0225	1.04e-15	2.86e-13
c71593_g1	hypothetical protein POPTR_0005s21110g [Populus trichocarpa]>gi|222856932|gb|EEE94479.1| hypothetical protein POPTR_0005s21110g [Populus trichocarpa]			28.3059	116.209	-2.0375	1.79e-14	4.6e-12
c68867_g1	PREDICTED: LOW QUALITY PROTEIN: uncharacterized protein LOC105140250 [Populus euphratica]			10.142	42.0123	-2.0505	3.71e-06	0.00037775
c62169_g1	PREDICTED: protein GLUTAMINE DUMPER 5-like [Populus euphratica]			8.07923	33.5064	-2.0521	3.56e-05	0.0028945
c66216_g1	PREDICTED: tonoplast dicarboxylate transporter [Populus euphratica]			30.3687	126.094	-2.0538	1.02e-15	2.83e-13
c66563_g1	nitrate reductase family protein [Populus trichocarpa]>gi|222856864|gb|EEE94411.1| nitrate reductase family protein [Populus trichocarpa]			101.821	423.054	-2.0548	6.14e-49	6.21e-46
c62003_g1	glutathione S-transferase GST 18 [Populus alba x Populus glandulosa]>gi|61287178|dbj|BAD91094.1| glutathione S-transferase GST 18 [Populus alba x Populus glandulosa]			26.8735	111.899	-2.0579	3.77e-14	9.4e-12
c67350_g1	hypothetical protein POPTR_0001s45920g [Populus trichocarpa]>gi|222846248|gb|EEE83795.1| hypothetical protein POPTR_0001s45920g [Populus trichocarpa]			32.2023	136.784	-2.0867	3.14e-17	1e-14
c68972_g1	cytochrome oxidase subunit 1, partial (mitochondrion) [Populus tremuloides]			9.45442	40.5755	-2.1015	3.88e-06	0.00039156
c71131_g1	hypothetical protein POPTR_0056s00220g [Populus trichocarpa]>gi|550311624|gb|ERP47947.1| hypothetical protein POPTR_0056s00220g [Populus trichocarpa]			11.6318	50.2883	-2.1121	2.51e-07	3.1e-05
c70982_g1	unknown [Populus trichocarpa x Populus deltoides]			995.12	4333.24	-2.1225	0	0
c63765_g2	hypothetical protein POPTR_0015s12250g [Populus trichocarpa]>gi|222868777|gb|EEF05908.1| hypothetical protein POPTR_0015s12250g [Populus trichocarpa]			14.8406	64.6564	-2.1232	4.45e-09	6.94e-07
c60297_g1	PREDICTED: probable protein phosphatase 2C 40 isoform X1 [Populus euphratica]			11.5745	50.4607	-2.1242	2.17e-07	2.7e-05
c55359_g1	PREDICTED: uncharacterized protein LOC105110245 [Populus euphratica]			8.07923	35.403	-2.1316	1.35e-05	0.0012106
c56551_g2	polyubiquitin family protein, partial [Populus trichocarpa]>gi|550321147|gb|EEF05223.2| polyubiquitin family protein, partial [Populus trichocarpa]			87.4963	383.915	-2.1335	1.25e-46	1.17e-43
c71925_g1	PREDICTED: boron transporter 1 [Populus euphratica]			14.7833	67.4725	-2.1903	1.01e-09	1.7e-07
c71760_g1	unknown [Populus trichocarpa]			25.441	117.301	-2.205	6.12e-16	1.76e-13
c52459_g1	protease inhibitor/seed storage/lipid transfer family protein [Populus trichocarpa]>gi|222851949|gb|EEE89496.1| protease inhibitor/seed storage/lipid transfer family protein [Populus trichocarpa]			13.1216	60.7483	-2.2109	5.58e-09	8.59e-07
c53176_g2	hypothetical protein POPTR_0018s08730g [Populus trichocarpa]>gi|550318341|gb|ERP49847.1| hypothetical protein POPTR_0018s08730g [Populus trichocarpa]			9.22522	43.0468	-2.2223	8.57e-07	9.93e-05
c57511_g1	hypothetical protein POPTR_0010s16385g [Populus trichocarpa]>gi|550329940|gb|EEF01166.2| hypothetical protein POPTR_0010s16385g [Populus trichocarpa]			12.0329	57.07	-2.2458	1.18e-08	1.72e-06
c63260_g1	hypothetical protein POPTR_0004s07270g [Populus trichocarpa]>gi|550340520|gb|ERP61915.1| hypothetical protein POPTR_0004s07270g [Populus trichocarpa]			40.3961	192.073	-2.2494	1.15e-25	5.86e-23
c41427_g1	hypothetical protein POPTR_0010s05320g [Populus trichocarpa]>gi|222864723|gb|EEF01854.1| hypothetical protein POPTR_0010s05320g [Populus trichocarpa]			7.85003	37.7593	-2.2661	3.1e-06	0.00031929
c45589_g1	hypothetical protein B456_011G148900, partial [Gossypium raimondii]			12.2048	61.2655	-2.3276	1.58e-09	2.62e-07
c54696_g1	hemeoglobin family protein [Populus trichocarpa]>gi|222849482|gb|EEE87029.1| hemeoglobin family protein [Populus trichocarpa]			21.0289	106.496	-2.3404	1.43e-15	3.89e-13
c67129_g1	hypothetical protein POPTR_0003s16550g [Populus trichocarpa]>gi|550343325|gb|EEE78747.2| hypothetical protein POPTR_0003s16550g [Populus trichocarpa]			7.44893	38.8513	-2.3829	1.1e-06	0.00012474
c62578_g1	PREDICTED: WAT1-related protein At4g08300-like [Populus euphratica]			9.16792	50.8056	-2.4703	1.29e-08	1.85e-06
c68910_g1	1L-myo-inositol 1-phosphate synthase family protein [Populus trichocarpa]>gi|550338371|gb|EEE94103.2| 1L-myo-inositol 1-phosphate synthase family protein [Populus trichocarpa]			123.996	706.565	-2.5105	1.25e-101	2.93e-98
c52084_g1	PREDICTED: uncharacterized protein LOC105140529 [Populus euphratica]			29.6238	174.946	-2.5621	4.84e-27	2.66e-24
c60344_g1	hypothetical protein POPTR_0008s07850g [Populus trichocarpa]>gi|550332639|gb|ERP57446.1| hypothetical protein POPTR_0008s07850g [Populus trichocarpa]			5.09965	32.6443	-2.6784	1.9e-06	0.00020578
c63956_g1	PREDICTED: cleavage stimulating factor 64 [Populus euphratica]			3.49527	23.5637	-2.7531	4.04e-05	0.0032388
c49355_g1	hypothetical protein POPTR_0014s03010g [Populus trichocarpa]>gi|550323262|gb|ERP52746.1| hypothetical protein POPTR_0014s03010g [Populus trichocarpa]			3.49527	23.851	-2.7706	3.42e-05	0.0028027
c61209_g1	hypothetical protein POPTR_0006s16150g [Populus trichocarpa]>gi|550336454|gb|ERP59500.1| hypothetical protein POPTR_0006s16150g [Populus trichocarpa]			2.57848	20.5751	-2.9963	6.35e-05	0.0048564
c54515_g1	hypothetical protein POPTR_0440s00200g, partial [Populus trichocarpa]>gi|550309083|gb|ERP46887.1| hypothetical protein POPTR_0440s00200g, partial [Populus trichocarpa]			6.07375	48.5641	-2.9992	7.87e-10	1.36e-07
c61367_g1	N3 like family protein [Populus trichocarpa]>gi|222868727|gb|EEF05858.1| N3 like family protein [Populus trichocarpa]			6.70404	54.4263	-3.0212	6.56e-11	1.29e-08
c60108_g1	glutaredoxin family protein [Populus trichocarpa]>gi|222841092|gb|EEE78639.1| glutaredoxin family protein [Populus trichocarpa]			13.0643	117.244	-3.1658	1.23e-22	5.33e-20
c68376_g1	PREDICTED: nucleolar protein 58-like [Populus euphratica]			2.34928	22.9889	-3.2906	1.04e-05	0.00095513
c63069_g1	hypothetical protein POPTR_0009s06510g [Populus trichocarpa]>gi|222849717|gb|EEE87264.1| hypothetical protein POPTR_0009s06510g [Populus trichocarpa]			1.71898	18.3337	-3.4149	6.4e-05	0.0048873
c46847_g1	hypothetical protein POPTR_0001s13640g [Populus trichocarpa]>gi|222846576|gb|EEE84123.1| hypothetical protein POPTR_0001s13640g [Populus trichocarpa]			1.66169	23.3912	-3.8152	2.57e-06	0.00027157
c61505_g9	hypothetical protein POPTR_0088s00230g [Populus trichocarpa]>gi|550311328|gb|ERP47773.1| hypothetical protein POPTR_0088s00230g [Populus trichocarpa]			2.12008	30.5753	-3.8502	6.95e-08	9.12e-06
c45661_g1	PREDICTED: uncharacterized protein LOC105127203 isoform X1 [Populus euphratica]>gi|743842430|ref|XP_011026694.1| PREDICTED: uncharacterized protein LOC105127203 isoform X1 [Populus euphratica]			1.26059	20.1153	-3.9961	9.63e-06	0.00089063
c60796_g1	hypothetical protein POPTR_0009s09710g [Populus trichocarpa]>gi|222849560|gb|EEE87107.1| hypothetical protein POPTR_0009s09710g [Populus trichocarpa]			4.12556	74.8865	-4.182	5.16e-18	1.72e-15
c59081_g1	PREDICTED: protein EXORDIUM-like 2 [Populus euphratica]			0.572995	29.6557	-5.6936	1.25e-08	1.81e-06
c64529_g1	Isocitrate lyase family protein [Populus trichocarpa]>gi|550319595|gb|ERP50744.1| Isocitrate lyase family protein [Populus trichocarpa]			1.08869	58.0471	-5.7366	1.65e-15	4.47e-13
c33164_g2	integrase [Populus trichocarpa]			0	37.4145	-6.2255	1.84e-10	3.43e-08
c68974_g2	hypothetical protein POPTR_0001s40070g [Populus trichocarpa]>gi|550349320|gb|ERP66710.1| hypothetical protein POPTR_0001s40070g [Populus trichocarpa]			0.343797	29.3109	-6.4137	1.86e-08	2.6e-06
