# Supplementary material for: Genomewide analysis of the lateral organ boundaries domain gene family in Eucalyptus grandis reveals members that differentially impact secondary growth
Source: Plant Biotechnol J. 2017 Jul 25;16(1):124–36. doi: 10.1111/pbi.12754 (PMC5785364; doi:10.1111/pbi.12754)
Supplement: Supplementary file 4 — Table S10 The differentially expressed genes between EgLBD37‐oe and WT‐84k plants. [file PBI-16-124-s001.xls]

## Sheet: LBD37vsCK84k.DEG
Table S10 The differentially expressed genes between EgLBD37-oe and WT-84k plants.
gene_id	gene anotation			readcount in EgLBD37-oe plant	readcount in WT-84k	log2FoldChange	p-value	q-value
c78467_g1	NPTII [Nicotiana tabacum]			50.1697	0.0577355	9.7631	4.55e-10	2.05e-07
c52777_g1	PREDICTED: uncharacterized protein LOC105135011 [Populus euphratica]			17.1747	0.230942	6.2166	1.78e-05	0.0031931
c63441_g1	hypothetical protein POPTR_0015s13050g [Populus trichocarpa]>gi|118486045|gb|ABK94866.1| unknown [Populus trichocarpa]>gi|222869470|gb|EEF06601.1| hypothetical protein POPTR_0015s13050g [Populus trichocarpa]			22.5926	0.404148	5.8048	8.07e-07	0.00019879
c56086_g1	gibberellin-regulated protein 5 [Populus trichocarpa]>gi|550338948|gb|ERP61136.1| gibberellin-regulated protein 5 [Populus trichocarpa]			17.7707	0.750561	4.5654	2.02e-05	0.0035465
c42534_g1	Os09g0392666, partial [Oryza sativa Japonica Group]>gi|255678870|dbj|BAH94549.1| Os09g0392666, partial [Oryza sativa Japonica Group]			20.7506	0.923767	4.4895	4.44e-06	0.00089485
c64719_g2	PREDICTED: protein ENHANCED DISEASE RESISTANCE 2-like [Populus euphratica]			1232.63	91.1065	3.758	1.8e-247	9.39e-243
c50286_g1	Glucan endo-1 family protein [Populus trichocarpa]>gi|550329859|gb|EEF01105.2| Glucan endo-1 family protein [Populus trichocarpa]			72.3289	7.1592	3.3367	7.93e-15	6.38e-12
c62303_g1	PREDICTED: glucan endo-1,3-beta-glucosidase, basic isoform-like [Populus euphratica]			85.1694	13.9142	2.6138	7.65e-14	5.55e-11
c61553_g1	unknown [Populus trichocarpa]			160.641	37.6435	2.0934	2.53e-19	2.88e-16
c70116_g4	PREDICTED: endoglucanase 6 [Populus euphratica]			594.235	139.373	2.0921	6.59e-67	3.83e-63
c66051_g1	PREDICTED: ricin-like [Populus euphratica]			46.8106	11.2007	2.0633	1.54e-06	0.00035888
c58783_g1	chitinase 2 [Populus x canadensis]			65.394	16.2814	2.0059	2.45e-08	8.1e-06
c68112_g1	peroxidase [Populus alba]			40.851	10.6233	1.9431	1.59e-05	0.0028688
c61811_g1	hypothetical protein POPTR_0001s266801g, partial [Populus trichocarpa]>gi|550348251|gb|ERP66164.1| hypothetical protein POPTR_0001s266801g, partial [Populus trichocarpa]			111.338	29.2141	1.9302	1.32e-12	8.38e-10
c45171_g1	hypothetical protein POPTR_0018s10730g [Populus trichocarpa]>gi|222865932|gb|EEF03063.1| hypothetical protein POPTR_0018s10730g [Populus trichocarpa]			65.99	17.9557	1.8778	8.35e-08	2.45e-05
c68316_g1	COP1-interactive protein 1 [Populus trichocarpa]>gi|550346948|gb|EEE84295.2| COP1-interactive protein 1 [Populus trichocarpa]			69.4033	19.7455	1.8135	8.04e-08	2.4e-05
c63778_g1	hypothetical protein POPTR_0004s15020g [Populus trichocarpa]>gi|550341049|gb|ERP62228.1| hypothetical protein POPTR_0004s15020g [Populus trichocarpa]			82.1895	23.8447	1.7853	7.64e-09	2.72e-06
c60457_g1	thaumatin-like protein/pathogenesis related protein-5 [Populus szechuanica]			81.7561	23.787	1.7812	8.84e-09	3.1e-06
c65241_g1	pathogenesis related protein-1 [Populus tomentosa]			284.602	88.2198	1.6898	4.67e-25	7.63e-22
c57788_g1	PREDICTED: thaumatin-like protein 1 isoform X1 [Populus euphratica]			140.92	44.745	1.6551	7.64e-13	5.12e-10
c66710_g1	hypothetical protein POPTR_0001s39950g [Populus trichocarpa]>gi|335345645|gb|AEH41424.1| polyphenol oxidase [Populus trichocarpa]>gi|550349307|gb|ERP66697.1| hypothetical protein POPTR_0001s39950g [Populus trichocarpa]			1074.37	342.256	1.6503	7.27e-87	1.27e-82
c5813_g1	PREDICTED: ribosome production factor 2 homolog [Populus euphratica]			181.012	60.0449	1.592	2.86e-15	2.37e-12
c67271_g2	hypothetical protein POPTR_0073s00220g [Populus trichocarpa]>gi|550311454|gb|ERP47845.1| hypothetical protein POPTR_0073s00220g [Populus trichocarpa]			315.918	110.679	1.5132	9.35e-24	1.32e-20
c53936_g1	PREDICTED: expansin-B3 [Populus euphratica]			165.896	58.5437	1.5027	4.37e-13	3.05e-10
c63618_g1	PREDICTED: blue copper protein-like [Populus euphratica]			78.1261	27.5975	1.5013	6.79e-07	0.00017065
c66752_g1	type IIIa membrane protein cp-wap13 [Populus trichocarpa]>gi|222848358|gb|EEE85905.1| type IIIa membrane protein cp-wap13 [Populus trichocarpa]			149.101	52.8279	1.4969	7.53e-12	4.47e-09
c55642_g1	hypothetical protein POPTR_0002s26090g [Populus trichocarpa]>gi|118488533|gb|ABK96079.1| unknown [Populus trichocarpa]>gi|550345845|gb|ERP64715.1| hypothetical protein POPTR_0002s26090g [Populus trichocarpa]			110.2	40.6458	1.4389	1.11e-08	3.8e-06
c54298_g1	class 4 pathogenesis-related family protein [Populus trichocarpa]>gi|118487978|gb|ABK95810.1| unknown [Populus trichocarpa]>gi|222857453|gb|EEE95000.1| class 4 pathogenesis-related family protein [Populus trichocarpa]			68.3739	25.2304	1.4383	6.83e-06	0.0013419
c71325_g1	PREDICTED: subtilisin-like protease [Populus euphratica]			186.972	69.1671	1.4347	1.12e-13	8.04e-11
c62154_g1	hypothetical protein POPTR_0016s12440g [Populus trichocarpa]>gi|222868212|gb|EEF05343.1| hypothetical protein POPTR_0016s12440g [Populus trichocarpa]			88.9619	33.3134	1.4171	3.9e-07	0.00010441
c71858_g1	hypothetical protein POPTR_0001s39630g [Populus trichocarpa]>gi|550349294|gb|ERP66684.1| hypothetical protein POPTR_0001s39630g [Populus trichocarpa]			134.689	50.4608	1.4164	4.35e-10	1.98e-07
c64701_g2	tau class glutathione transferase GSTU33 [Populus trichocarpa]			220.563	83.4808	1.4017	2.32e-15	1.99e-12
c63198_g1	pectate lyase 22 precursor family protein [Populus trichocarpa]>gi|222869211|gb|EEF06342.1| pectate lyase 22 precursor family protein [Populus trichocarpa]			1096.47	421.411	1.3796	3.13e-68	2.05e-64
c67399_g1	subtilase family protein [Populus trichocarpa]>gi|550336323|gb|ERP59412.1| subtilase family protein [Populus trichocarpa]			406.722	162.294	1.3254	6.79e-25	1.07e-21
c67737_g1	PREDICTED: LRR receptor-like serine/threonine-protein kinase FLS2 isoform X2 [Populus euphratica]			96.547	38.856	1.3131	6.26e-07	0.00015798
c62260_g1	hypothetical protein POPTR_0012s01280g [Populus trichocarpa]>gi|550326132|gb|EEE96587.2| hypothetical protein POPTR_0012s01280g [Populus trichocarpa]			84.6276	37.528	1.1732	2e-05	0.0035297
c55181_g1	hypothetical protein POPTR_0018s01890g [Populus trichocarpa]>gi|118488240|gb|ABK95939.1| unknown [Populus trichocarpa]>gi|550317829|gb|EEF03434.2| hypothetical protein POPTR_0018s01890g [Populus trichocarpa]			223.109	100.402	1.152	8.88e-12	5.16e-09
c70948_g1	alpha-xylosidase family protein [Populus trichocarpa]>gi|222851275|gb|EEE88822.1| alpha-xylosidase family protein [Populus trichocarpa]			189.193	86.5454	1.1283	6.48e-10	2.82e-07
c52278_g1	PREDICTED: phospho-2-dehydro-3-deoxyheptonate aldolase 1, chloroplastic-like [Populus euphratica]			313.534	144.223	1.1203	2.63e-15	2.21e-12
c60734_g1	hypothetical protein POPTR_0015s02540g [Populus trichocarpa]>gi|118484458|gb|ABK94105.1| unknown [Populus trichocarpa]>gi|550321810|gb|ERP51935.1| hypothetical protein POPTR_0015s02540g [Populus trichocarpa]			339.811	157.906	1.1057	3.83e-16	3.57e-13
c66815_g2	hypothetical protein POPTR_0004s08030g [Populus trichocarpa]>gi|118487892|gb|ABK95768.1| unknown [Populus trichocarpa]>gi|222848201|gb|EEE85748.1| hypothetical protein POPTR_0004s08030g [Populus trichocarpa]			229.015	106.522	1.1043	2.41e-11	1.3e-08
c61366_g3	Cu/Zn superoxide dismutase family protein [Populus trichocarpa]>gi|566169465|ref|XP_006382703.1| hypothetical protein POPTR_0005s04590g [Populus trichocarpa]>gi|118482799|gb|ABK93317.1| unknown [Populus trichocarpa]>gi|550338068|gb|ERP60499.1| Cu/Zn superoxide dismutase family protein [Populus trichocarpa]>gi|550338069|gb|ERP60500.1| hypothetical protein POPTR_0005s04590g [Populus trichocarpa]			283.248	132.33	1.0979	1.44e-13	1.02e-10
c61108_g2	unknown [Populus trichocarpa]			130.68	61.7769	1.0809	7.17e-07	0.00017891
c59545_g1	kunitz trypsin inhibitor TI3 [Populus tremula]>gi|53139742|emb|CAH59179.1| kunitz trypsin inhibitor TI3 [Populus tremula]>gi|53139758|emb|CAH59187.1| kunitz trypsin inhibitor TI3 [Populus tremula]			244.401	116.337	1.0709	1.73e-11	9.42e-09
c55088_g1	PREDICTED: desiccation-related protein PCC13-62 [Populus euphratica]>gi|743904423|ref|XP_011045584.1| PREDICTED: desiccation-related protein PCC13-62 [Populus euphratica]			179.603	85.7949	1.0659	9.25e-09	3.22e-06
c64930_g1	PREDICTED: transcription factor AS1 [Populus euphratica]>gi|743815105|ref|XP_011019861.1| PREDICTED: transcription factor AS1 [Populus euphratica]>gi|743815109|ref|XP_011019863.1| PREDICTED: transcription factor AS1 [Populus euphratica]			128.946	61.6037	1.0657	1.14e-06	0.00027016
c61170_g1	phenylalanine ammonia-lyase [Populus tremuloides]			1897.29	915.396	1.0515	3.56e-76	4.64e-72
c45023_g1	hypothetical protein POPTR_0001s00970g [Populus trichocarpa]>gi|550346152|gb|ERP64818.1| hypothetical protein POPTR_0001s00970g [Populus trichocarpa]			269.866	130.424	1.049	3.69e-12	2.24e-09
c63300_g1	PREDICTED: phylloplanin-like [Populus euphratica]			449.306	218.067	1.0429	4.53e-19	5.04e-16
c59661_g1	PREDICTED: protein trichome birefringence-like 36 [Populus euphratica]			112.746	54.7909	1.0411	8.09e-06	0.0015539
c69206_g1	6a-hydroxymaackiain methyltransferase family protein [Populus trichocarpa]>gi|550325664|gb|ERP54185.1| 6a-hydroxymaackiain methyltransferase family protein [Populus trichocarpa]			137.506	66.9154	1.0391	8.62e-07	0.00021052
c57897_g1	hypothetical protein POPTR_0002s22410g [Populus trichocarpa]>gi|222843296|gb|EEE80843.1| hypothetical protein POPTR_0002s22410g [Populus trichocarpa]			174.456	85.0443	1.0366	3.18e-08	1.01e-05
c66780_g1	PREDICTED: protein E6-like [Populus euphratica]			189.41	92.7231	1.0305	9.72e-09	3.36e-06
c70437_g1	hypothetical protein POPTR_0001s16800g [Populus trichocarpa]>gi|550347496|gb|ERP65704.1| hypothetical protein POPTR_0001s16800g [Populus trichocarpa]			595.427	293.181	1.0221	5.44e-24	8.13e-21
c57792_g1	PREDICTED: uncharacterized protein At4g06744-like, partial [Populus euphratica]			170.772	84.4092	1.0166	7.27e-08	2.21e-05
c55903_g1	PREDICTED: uncharacterized protein LOC105137576 [Populus euphratica]			156.198	77.481	1.0115	2.93e-07	7.94e-05
c70179_g1	hypothetical protein POPTR_0006s14680g [Populus trichocarpa]>gi|550336359|gb|EEE91791.2| hypothetical protein POPTR_0006s14680g [Populus trichocarpa]			90.804	184.061	-1.0194	8.44e-09	2.98e-06
c52084_g1	PREDICTED: uncharacterized protein LOC105140529 [Populus euphratica]			86.2529	175.747	-1.0269	1.5e-08	5.09e-06
c71268_g1	unknown [Populus trichocarpa x Populus deltoides]			836.415	1725.54	-1.0448	2e-72	2.09e-68
c54439_g1	PREDICTED: uncharacterized protein LOC105125098 isoform X2 [Populus euphratica]			792.747	1637.61	-1.0467	5.07e-69	3.78e-65
c57214_g1	Rho-GTPase-activating family protein [Populus trichocarpa]>gi|550344064|gb|EEE81211.2| Rho-GTPase-activating family protein [Populus trichocarpa]			49.1945	102.365	-1.0572	9.73e-06	0.001835
c68312_g1	COP1-interactive protein 1 [Populus trichocarpa]>gi|550346948|gb|EEE84295.2| COP1-interactive protein 1 [Populus trichocarpa]			62.0891	129.443	-1.0599	6.22e-07	0.00015774
c62813_g2	hypothetical protein POPTR_0016s03070g [Populus trichocarpa]>gi|550320704|gb|ERP51482.1| hypothetical protein POPTR_0016s03070g [Populus trichocarpa]			42.9098	90.0096	-1.0688	2.86e-05	0.0048873
c54696_g1	hemeoglobin family protein [Populus trichocarpa]>gi|222849482|gb|EEE87029.1| hemeoglobin family protein [Populus trichocarpa]			50.549	106.984	-1.0816	4.11e-06	0.00083943
c69295_g1	hypothetical protein POPTR_0012s03180g [Populus trichocarpa]>gi|566196537|ref|XP_006376676.1| hypothetical protein POPTR_0012s03180g [Populus trichocarpa]>gi|566196539|ref|XP_002318482.2| transporter family protein [Populus trichocarpa]>gi|550326272|gb|EEE96692.2| hypothetical protein POPTR_0012s03180g [Populus trichocarpa]>gi|550326273|gb|ERP54473.1| hypothetical protein POPTR_0012s03180g [Popul…			64.5814	136.718	-1.082	1.91e-07	5.34e-05
c47743_g1	PREDICTED: casbene synthase, chloroplastic-like [Jatropha curcas]>gi|643735870|gb|KDP42348.1| hypothetical protein JCGZ_02821 [Jatropha curcas]>gi|677977177|gb|AIM47563.1| casbene synthase 2 [Jatropha curcas]			516.976	1097.84	-1.0865	1.24e-49	4.97e-46
c58788_g1	hypothetical protein POPTR_0014s09080g [Populus trichocarpa]>gi|222861622|gb|EEE99164.1| hypothetical protein POPTR_0014s09080g [Populus trichocarpa]			51.1991	111.025	-1.1167	1.49e-06	0.0003491
c64197_g1	60I2G03 [Populus deltoides]			58.3508	127.133	-1.1235	2.28e-07	6.27e-05
c56906_g1	PREDICTED: thioredoxin-like protein CXXS1 isoform X1 [Populus euphratica]			53.0412	115.702	-1.1252	7.71e-07	0.00019085
c68323_g2	hypothetical protein POPTR_0016s13300g [Populus trichocarpa]>gi|222867653|gb|EEF04784.1| hypothetical protein POPTR_0016s13300g [Populus trichocarpa]			52.3369	115.586	-1.1431	5.67e-07	0.00014599
c58859_g1	PREDICTED: zinc-finger homeodomain protein 11-like [Populus euphratica]			37.7086	85.2175	-1.1763	1.12e-05	0.0020662
c62109_g1	hypothetical protein POPTR_0003s18030g [Populus trichocarpa]>gi|550343424|gb|EEE79703.2| hypothetical protein POPTR_0003s18030g [Populus trichocarpa]			41.4469	94.3975	-1.1875	3.2e-06	0.00067314
c59219_g1	PREDICTED: caffeoylshikimate esterase-like [Populus euphratica]			41.3386	94.7439	-1.1965	2.68e-06	0.00058508
c60216_g1	hypothetical protein POPTR_0004s04420g [Populus trichocarpa]>gi|550340309|gb|EEE86305.2| hypothetical protein POPTR_0004s04420g [Populus trichocarpa]			37.6002	86.3722	-1.1998	7.07e-06	0.0013832
c55757_g1	hypothetical protein POPTR_0015s00280g [Populus trichocarpa]>gi|222868336|gb|EEF05467.1| hypothetical protein POPTR_0015s00280g [Populus trichocarpa]			50.0614	116.395	-1.2173	1.34e-07	3.87e-05
c49580_g1	hypothetical protein POPTR_0009s11770g [Populus trichocarpa]>gi|550331537|gb|EEE87756.2| hypothetical protein POPTR_0009s11770g [Populus trichocarpa]			53.3121	126.036	-1.2413	2.53e-08	8.32e-06
c71262_g3	beta-D-xylosidase family protein [Populus trichocarpa]>gi|222865061|gb|EEF02192.1| beta-D-xylosidase family protein [Populus trichocarpa]			100.99	239.313	-1.2447	1.44e-14	1.12e-11
c45031_g1	unknown [Populus trichocarpa]>gi|118487490|gb|ABK95572.1| unknown [Populus trichocarpa]>gi|118489546|gb|ABK96575.1| unknown [Populus trichocarpa x Populus deltoides]>gi|118489918|gb|ABK96756.1| unknown [Populus trichocarpa x Populus deltoides]			549.05	1302.17	-1.2459	3.66e-72	3.19e-68
c62965_g1	hypothetical protein POPTR_0005s02410g [Populus trichocarpa]>gi|118489728|gb|ABK96665.1| unknown [Populus trichocarpa x Populus deltoides]>gi|550337826|gb|ERP60262.1| hypothetical protein POPTR_0005s02410g [Populus trichocarpa]			56.0753	135.678	-1.2748	3.64e-09	1.36e-06
c57820_g1	HISTONE H1-3 family protein [Populus trichocarpa]>gi|118484356|gb|ABK94055.1| unknown [Populus trichocarpa]>gi|222853752|gb|EEE91299.1| HISTONE H1-3 family protein [Populus trichocarpa]			245.16	594.56	-1.2781	3.47e-35	7.87e-32
c64858_g1	hypothetical protein POPTR_0006s13640g [Populus trichocarpa]>gi|550336234|gb|ERP59326.1| hypothetical protein POPTR_0006s13640g [Populus trichocarpa]			30.882	77.0191	-1.3184	5.09e-06	0.0010144
c63092_g1	sucrose transporter 3 [Populus tremula x Populus alba]			51.6868	129.096	-1.3206	3.37e-09	1.27e-06
c55454_g1	hypothetical protein POPTR_0003s06330g [Populus trichocarpa]>gi|222841570|gb|EEE79117.1| hypothetical protein POPTR_0003s06330g [Populus trichocarpa]			110.959	279.613	-1.3334	1.85e-18	1.97e-15
c57431_g1	unknown [Populus trichocarpa x Populus deltoides]			291.32	743.575	-1.3519	2.63e-47	8.58e-44
c68978_g1	hypothetical protein POPTR_0016s11570g [Populus trichocarpa]>gi|550321288|gb|EEF05302.2| hypothetical protein POPTR_0016s11570g [Populus trichocarpa]			36.8959	95.9563	-1.3789	1.39e-07	3.99e-05
c45923_g1	PREDICTED: chaperone protein dnaJ 11, chloroplastic-like [Populus euphratica]			95.2467	249.764	-1.3908	1.21e-17	1.24e-14
c67350_g1	hypothetical protein POPTR_0001s45920g [Populus trichocarpa]>gi|222846248|gb|EEE83795.1| hypothetical protein POPTR_0001s45920g [Populus trichocarpa]			52.1202	137.41	-1.3986	1.89e-10	9.07e-08
c62003_g1	glutathione S-transferase GST 18 [Populus alba x Populus glandulosa]>gi|61287178|dbj|BAD91094.1| glutathione S-transferase GST 18 [Populus alba x Populus glandulosa]			42.2596	112.411	-1.4114	6.6e-09	2.4e-06
c42841_g1	PREDICTED: universal stress protein A-like protein [Populus euphratica]			28.8232	77.6542	-1.4298	1.13e-06	0.0002691
c61555_g1	universal stress family protein [Populus trichocarpa]>gi|118487703|gb|ABK95676.1| unknown [Populus trichocarpa]>gi|222861081|gb|EEE98623.1| universal stress family protein [Populus trichocarpa]			71.2995	199.418	-1.4838	1.08e-15	9.56e-13
c59206_g1	hypothetical protein POPTR_0004s05080g [Populus trichocarpa]>gi|222848731|gb|EEE86278.1| hypothetical protein POPTR_0004s05080g [Populus trichocarpa]			101.802	291.218	-1.5163	7.31e-23	1.01e-19
c61058_g1	hypothetical protein POPTR_0006s21140g [Populus trichocarpa]>gi|222855258|gb|EEE92805.1| hypothetical protein POPTR_0006s21140g [Populus trichocarpa]			28.2273	81.7534	-1.5342	1.44e-07	4.12e-05
c52314_g1	hypothetical protein POPTR_0005s25020g [Populus trichocarpa]>gi|222856325|gb|EEE93872.1| hypothetical protein POPTR_0005s25020g [Populus trichocarpa]			19.5586	57.389	-1.553	8.76e-06	0.001664
c66382_g1	PREDICTED: malate synthase, glyoxysomal [Populus euphratica]			48.9236	145.32	-1.5706	9.86e-13	6.44e-10
c55177_g1	hypothetical protein POPTR_0008s23300g [Populus trichocarpa]>gi|550333765|gb|ERP58041.1| hypothetical protein POPTR_0008s23300g [Populus trichocarpa]			17.0664	50.8649	-1.5755	2.35e-05	0.0041001
c41569_g1	hypothetical protein POPTR_0004s17500g [Populus trichocarpa]>gi|222848448|gb|EEE85995.1| hypothetical protein POPTR_0004s17500g [Populus trichocarpa]			119.194	369.449	-1.6321	1.45e-31	2.81e-28
c48605_g1	hypothetical protein POPTR_0003s13650g [Populus trichocarpa]>gi|222841977|gb|EEE79524.1| hypothetical protein POPTR_0003s13650g [Populus trichocarpa]			25.0849	78.9821	-1.6547	4.84e-08	1.5e-05
c60286_g1	hypothetical protein POPTR_0006s23580g, partial [Populus trichocarpa]>gi|550336943|gb|EEE92038.2| hypothetical protein POPTR_0006s23580g, partial [Populus trichocarpa]			32.9408	109.293	-1.7303	3.53e-11	1.86e-08
c71131_g1	hypothetical protein POPTR_0056s00220g [Populus trichocarpa]>gi|550311624|gb|ERP47947.1| hypothetical protein POPTR_0056s00220g [Populus trichocarpa]			14.0324	50.5185	-1.8481	2.48e-06	0.0005474
c69988_g3	unknown [Populus trichocarpa x Populus deltoides]			18.8001	73.4395	-1.9658	3.31e-09	1.25e-06
c66563_g1	nitrate reductase family protein [Populus trichocarpa]>gi|222856864|gb|EEE94411.1| nitrate reductase family protein [Populus trichocarpa]			108.358	424.991	-1.9716	3.95e-46	1.15e-42
c64146_g1	PREDICTED: uncharacterized protein LOC105133657 [Populus euphratica]			12.0277	49.9412	-2.0539	5.23e-07	0.00013515
c56628_g1	hypothetical protein POPTR_0008s02430g [Populus trichocarpa]>gi|118481259|gb|ABK92578.1| unknown [Populus trichocarpa]>gi|550332248|gb|EEE88400.2| hypothetical protein POPTR_0008s02430g [Populus trichocarpa]>gi|725812572|gb|AIY32626.1| ATX1 [Populus simonii x Populus nigra]			116.756	486.248	-2.0582	2.07e-55	9.85e-52
c62027_g1	PREDICTED: BTB/POZ and TAZ domain-containing protein 1-like [Populus euphratica]			52.2285	247.57	-2.2449	3.57e-32	7.47e-29
c59269_g1	hypothetical protein POPTR_0015s12190g [Populus trichocarpa]>gi|550322550|gb|EEF06442.2| hypothetical protein POPTR_0015s12190g [Populus trichocarpa]			68.103	346.297	-2.3462	1.28e-46	3.93e-43
c59081_g1	PREDICTED: protein EXORDIUM-like 2 [Populus euphratica]			5.85133	29.7915	-2.3481	2.59e-05	0.0044498
c67237_g1	bark storage protein 1+2, partial [Populus tremula x Populus alba]			33.4826	177.767	-2.4085	1.81e-25	3.05e-22
c63013_g1	putative oxidoreductase-like family protein [Populus trichocarpa]>gi|550341082|gb|ERP62261.1| putative oxidoreductase-like family protein [Populus trichocarpa]			8.18103	45.611	-2.479	7.85e-08	2.37e-05
c88160_g1	Os03g0284400 [Oryza sativa Japonica Group]>gi|3777602|gb|AAC64971.1| 50S ribosomal protein L10 [Oryza sativa Japonica Group]>gi|108707547|gb|ABF95342.1| ribosomal protein L10 containing protein, expressed [Oryza sativa Japonica Group]>gi|113548232|dbj|BAF11675.1| Os03g0284400 [Oryza sativa Japonica Group]>gi|215697245|dbj|BAG91239.1| unnamed protein product [Oryza sativa Japonica Group]>gi|222624…			6.06805	34.6413	-2.5132	2.4e-06	0.00053545
c63334_g1	PREDICTED: uncharacterized protein LOC105133938 [Populus euphratica]			13.3822	90.8179	-2.7627	9.3e-16	8.37e-13
c61367_g1	N3 like family protein [Populus trichocarpa]>gi|222868727|gb|EEF05858.1| N3 like family protein [Populus trichocarpa]			7.85595	54.6755	-2.799	3.45e-10	1.6e-07
c63353_g5	hypothetical protein B456_001G165500 [Gossypium raimondii]			3.95507	27.944	-2.8208	6.63e-06	0.0013079
c68972_g1	cytochrome oxidase subunit 1, partial (mitochondrion) [Populus tremuloides]			5.58044	40.7612	-2.8687	4.08e-08	1.28e-05
c64529_g1	Isocitrate lyase family protein [Populus trichocarpa]>gi|550319595|gb|ERP50744.1| Isocitrate lyase family protein [Populus trichocarpa]			3.62999	58.3128	-4.0058	5.68e-14	4.18e-11
c45661_g1	PREDICTED: uncharacterized protein LOC105127203 isoform X1 [Populus euphratica]>gi|743842430|ref|XP_011026694.1| PREDICTED: uncharacterized protein LOC105127203 isoform X1 [Populus euphratica]			1.08358	20.2074	-4.221	7.11e-06	0.0013868
c61209_g1	hypothetical protein POPTR_0006s16150g [Populus trichocarpa]>gi|550336454|gb|ERP59500.1| hypothetical protein POPTR_0006s16150g [Populus trichocarpa]			0.433432	20.6693	-5.5755	2.14e-06	0.00048598
c61505_g9	hypothetical protein POPTR_0088s00230g [Populus trichocarpa]>gi|550311328|gb|ERP47773.1| hypothetical protein POPTR_0088s00230g [Populus trichocarpa]			0	30.7153	-5.9409	7.56e-09	2.72e-06
c33164_g2	integrase [Populus trichocarpa]			0.054179	37.5858	-9.4382	3.12e-08	9.95e-06
