# Supplementary material for: Genomewide analysis of the lateral organ boundaries domain gene family in Eucalyptus grandis reveals members that differentially impact secondary growth
Source: Plant Biotechnol J. 2017 Jul 25;16(1):124–36. doi: 10.1111/pbi.12754 (PMC5785364; doi:10.1111/pbi.12754)
Supplement: Supplementary file 5 — Table S11 The information of eight key differentially expressed genes in EgLBD22‐oe, EgLBD29‐oe and EgLBD37‐oe plants. [file PBI-16-124-s004.xls]

## Sheet: Sheet1
Table S11 The information of eight key differentially expressed genes in EgLBD22-oe, EgLBD29-oe and EgLBD37-oe plants.
gene_id	gene anotation	sequence
c56086_g1	gibberellin-regulated protein 5 [Populus trichocarpa]>gi|550338948|gb|ERP61136.1| gibberellin-regulated protein 5 [Populus trichocarpa]	GGAAGGAAAAAGAAAACCCTTTTAGAATATATATTTAGAGAGAGAGAGATAAGAGAGCACCATGGCTAGCCTCAGTCGCAATTCTCCCTTGGTGGTCCTCTCTCTCTTTCTTCTAATTACATTTTCCAACGTGGCTGAGATCCATGGTGCCAAGCTTCGTCCTTCAGAATGCAAACCAAGATGTAATTACCGCTGCTCAGCAACATCACACAAGAAGCCATGCATGTTCTTCTGTCTGAAATGCTGTGCGACATGCCTCTGTGTTCCTCCTGGTACTTATGGCAACAAGGAAACATGCCCTTGCTACAATAACTGGAAGACCAAGGAAGGAAGACCAAAGTGCCCTTGACCTTGAGGCTTAGCTACCTTCAATCAAAACTAAAGACAATAAATTAAAAT…
c53936_g1	PREDICTED: expansin-B3 [Populus euphratica]	TGGGGGGGGAACAACACCACCACTTGAGTACATAGCGAGTGAAAAACTGTCGGCAAAGGTTGTAAAAAAACTGTTTCTTTAACTGTTTTTCTTGGGTTCTCCGCCTGGAAAGTGACATTGTAAAGTATAGATAGTGGTGGTTGCGGTGGTGATTGGTGGCGCCGCCTGTTTGTTAGAGAGACCACTTGGTGCGAAGACCCTTTTGGCTCACAATGCAGCTCTTAGGGTTATATGTTGTGGTGTTCTTAAAGTGCTTTTTGGGTGTCTTTGGGCAGCAAGTTCATCCTCAACATAATGTGGCTGACTTACACTGGAAACCGGCTACTGCGACCTGGTATGGCAGTCCTGACGGTGATGGTAGTGACGGAGGGGCATGTGGGTACGGGTCATTAGTGGATG…
c63812_g2	PREDICTED: ethylene-responsive transcription factor ERF023-like [Populus euphratica]>gi|743828014|ref|XP_011023166.1| PREDICTED: ethylene-responsive transcription factor ERF023-like [Populus euphratica]>gi|743828018|ref|XP_011023167.1| PREDICTED: ethylene-responsive transcription factor ERF023-like [Populus euphratica]	ATAATCGTGAACTGTGCTCCTCTTTCACAATATTCCAAGGCAATATCCACGAAAGCAAGAAGTAATTCTTTTTAACGACAACTTTTGTTTTATGTAATTAATGACCCAAGAATCCAAAACGTCTACGATTTGTATAAAGGGCTAGAAGACAACAAAAGGCGAGTGGTCCGTCGCTCATACTGGATGGAGACGGCGAAAAACTTGTTGCTTGTCGTCTTCCTTGCTGTCAGAGCAAGATTGCATTTCAATTTGCCGATCTGCTGTTTATCTTTACCTCAGCCACAGCCCAGTAAAATCCAGATTCTGCAAATCATGCTCATGCTCGTTCCAGAGGCCTCGTTCTTCTTGCTTGTGCCTTGCGAGGAGAGATTAGGCACCATAGCCAGCCACTGTCAACAG…
c59103_g1	ethylene-responsive element-binding family protein [Populus trichocarpa]>gi|550343202|gb|ERP63622.1| ethylene-responsive element-binding family protein [Populus trichocarpa]	TGAATTTTAGACAACGAAATATACCATCCATTCCATTGAATAAATGCAATCAAAGAAGAAATGCAATCTTACAAAACTTATCATCTTCAACAAACGCAATCATAGTTGCGTATATGAACCCTACTAATTATATATATAGCTATGCGTAGAAACTTCCTAATCTCTACTTAATCCGCGACACTTTTGGCCATCAGATTTTTTCTAATTTAGTAAACAGCAAACCAGCCATCCAAACGACATGTTGACCGTCAATCATTCAAACAACCATCAGCCTTGAATACCCAAATGAAGGATGGGGAGATAACGGTGATAATGGTGGCACACTAAATATGCCCATGACTTCACCATCCCAGAACCCCTTCCAACTTGACGGCGTTAATGGTTCCGTAGCCGCTGCTT…
c60809_g2	expansin protein [Populus tomentosa]	GGCGGTTGTGATGTGCCCTCCGATTCTTTGAAAGAAAATATGACAAGGAGTTTCAGTATTTTTCGCGGTGGCTTTGGCTATCTAACATGGTAATTTATTAGCTTGTCTCAGCTTCCTCCACACGTCCACATCACAACCGCCCTCAACCTCCGCCCCCTTCTTTGCCTATATAAAGCGTTCATGTTCTCGTTTCCTTAGCACCAAGCGTCGAGTCTTTCTCACACAAACTTTCCCTCTCCTCGCCTGATAGATACACCTTACCAGCAACAATGACAATGGCAGCTACTATCTCTCTTCTCTTGTTTGTGCTCCACTTGTGCGTTGCAGGCACTTATGGGGACGACGGAGGGTGGCAAGGTGGCCATGCCACTTTCTATGGCGGGGGTGATGCTTCTGGGA…
c60754_g1	expansin protein [Populus tomentosa]	GGAGGGGGGAGCAACACAAACACTTCTTCCTCTTCTTCAACCTCCTCTGTCGTCTTATTAGTCTTGTCAGTACTATAGCATCTGTAAGACAATTAGCATTGGCAATGGCAGCTCAAACATTCGCTCCATGTCTTCTTCTCTTCATTTGCTTGCACCTTCAAGGCATTTTGGCTGATTATGGAGGGTGGCAAGGTGGTCATGCCACTTTCTATGGCGGTGGTGATGCAACTGGCACGATGGGAGGAGCGTGTGGATATGGAAATTTGTACAGTCAGGGTTATGGAACTAGCACTGCAGCCCTAAGCACTGCCTTGTTCAACAATGGTTTGAGCTGTGGTTCTTGTTATGAAATGAGATGTGATGATGACCCCAAATGGTGTCTCCCCGGTACCATCACTG…
c69602_g2	PREDICTED: probable auxin efflux carrier component 6 [Populus euphratica]	TTACAACACAATCAGGTTTTAAAGGGTTACACTGCCATCCTTCTTTAGATAGACATCAATTTAATACATAAAGAGAAAAGATCTATGTTAATTTTTCTGGTTTAACCTGACAGAAGTGGTTTTCATTTGGAGCTATCACAGCAAGTTACTTTTGGATATAGTGAGCCAATGTCAGGGGAAAGTCCTCTCCATCACACATATAATTTTCATCCCATATAGCAACATTATGATTTTCTACTCCATAAAATTAAGTGCTGACCTGGTTTGTGTTCGTCTCTCTTGCGAGTTTGATGGGTTGTTTGGCTCTTCAAAATCAGCTCTTCATCTTCTCAACTTGCTTAAAATGGCAGTGATTCAAGTAAAATATTTGAGAGAGAGAGAGAGGCATTGGTATTTTGC…
c62428_g1	PREDICTED: myb family transcription factor APL-like [Populus euphratica]	AAAAAAAAGAAAAAGAAAAAAAAATCTATATAAGCACTTGTATGCACTTGTTTGTATTTGGTTTTTCTCCATTACAATGCACACTTGTTGAGTTTTGGTCCCTTCTTCTTGCAAAGAATTGCTCCTCATAAACAAATCCTCTCGACTCTCTTTTTTACTTTCTTGATAGCCTTCTCTTCCTTTTTCGCTTTTGGGTCTTCTTAAGTTCTGGGAAAGAAAGAGTTTTAGAAAGAGCAGAAGCAAAAAAGCTGCTTGAAGACTTCTATTCTCCAGCCCGTGAAGTAGAAAAGATACTTTTTGTGGGAGATTTTGGGTGTTATACATGGAGAGAACAACATTTGGTGGGGGAGGGAATTATCCATACGAGAATGGGATGGTGATGATGACAAGAGACCCTAA…
